# Supplementary material for: Structural and mechanistic diversity in p53-mediated regulation of organismal longevity across taxonomical orders
Source: PLoS Comput Biol. 2025 May 2;21(5):e1012382. doi: 10.1371/journal.pcbi.1012382 (PMC12068700; doi:10.1371/journal.pcbi.1012382)
Supplement: S1 Protocol — The code is also accessible in the author’s GitHub repository. (ZIP) [file pcbi.1012382.s005.zip]

Archive with 198 entries (163 files):
- RES_analysis_/
- __MACOSX/._RES_analysis_
- RES_analysis_/res.py
- __MACOSX/RES_analysis_/._res.py
- RES_analysis_/.DS_Store
- __MACOSX/RES_analysis_/._.DS_Store
- RES_analysis_/pgls_analysis/
- __MACOSX/RES_analysis_/._pgls_analysis
- RES_analysis_/README.md
- __MACOSX/RES_analysis_/._README.md
- RES_analysis_/sequences/
- __MACOSX/RES_analysis_/._sequences
- RES_analysis_/lifespan_normalization.py
- __MACOSX/RES_analysis_/._lifespan_normalization.py
- RES_analysis_/.git/
- __MACOSX/RES_analysis_/._.git
- RES_analysis_/pgls_analysis/make_phy_tree.r
- __MACOSX/RES_analysis_/pgls_analysis/._make_phy_tree.r
- RES_analysis_/pgls_analysis/pgls_model_fitting.r
- __MACOSX/RES_analysis_/pgls_analysis/._pgls_model_fitting.r
- RES_analysis_/sequences/386vertebrates.fas
- __MACOSX/RES_analysis_/sequences/._386vertebrates.fas
- RES_analysis_/sequences/rodentia.fasta
- __MACOSX/RES_analysis_/sequences/._rodentia.fasta
- RES_analysis_/sequences/.DS_Store
- __MACOSX/RES_analysis_/sequences/._.DS_Store
- RES_analysis_/sequences/carnivora.fasta
- __MACOSX/RES_analysis_/sequences/._carnivora.fasta
- RES_analysis_/sequences/artiodactyla.fasta
- __MACOSX/RES_analysis_/sequences/._artiodactyla.fasta
- RES_analysis_/sequences/primates.fasta
- __MACOSX/RES_analysis_/sequences/._primates.fasta
- RES_analysis_/sequences/perch-like.fasta
- __MACOSX/RES_analysis_/sequences/._perch-like.fasta
- RES_analysis_/sequences/cetacean.fasta
- __MACOSX/RES_analysis_/sequences/._cetacean.fasta
- RES_analysis_/sequences/top_5.fasta
- __MACOSX/RES_analysis_/sequences/._top_5.fasta
- RES_analysis_/.git/config
- __MACOSX/RES_analysis_/.git/._config
- RES_analysis_/.git/objects/
- __MACOSX/RES_analysis_/.git/._objects
- RES_analysis_/.git/HEAD
- __MACOSX/RES_analysis_/.git/._HEAD
- RES_analysis_/.git/info/
- __MACOSX/RES_analysis_/.git/._info
- RES_analysis_/.git/logs/
- __MACOSX/RES_analysis_/.git/._logs
- RES_analysis_/.git/description
- __MACOSX/RES_analysis_/.git/._description
- RES_analysis_/.git/hooks/
- __MACOSX/RES_analysis_/.git/._hooks
- RES_analysis_/.git/refs/
- __MACOSX/RES_analysis_/.git/._refs
- RES_analysis_/.git/index
- __MACOSX/RES_analysis_/.git/._index
- RES_analysis_/.git/packed-refs
- __MACOSX/RES_analysis_/.git/._packed-refs
- RES_analysis_/.git/COMMIT_EDITMSG
- __MACOSX/RES_analysis_/.git/._COMMIT_EDITMSG
- RES_analysis_/.git/FETCH_HEAD
- __MACOSX/RES_analysis_/.git/._FETCH_HEAD
- RES_analysis_/.git/objects/66/
- __MACOSX/RES_analysis_/.git/objects/._66
- RES_analysis_/.git/objects/6f/
- __MACOSX/RES_analysis_/.git/objects/._6f
- RES_analysis_/.git/objects/03/
- __MACOSX/RES_analysis_/.git/objects/._03
- RES_analysis_/.git/objects/67/
- __MACOSX/RES_analysis_/.git/objects/._67
- RES_analysis_/.git/objects/a2/
- __MACOSX/RES_analysis_/.git/objects/._a2
- RES_analysis_/.git/objects/ae/
- __MACOSX/RES_analysis_/.git/objects/._ae
- RES_analysis_/.git/objects/ee/
- __MACOSX/RES_analysis_/.git/objects/._ee
- RES_analysis_/.git/objects/pack/
- __MACOSX/RES_analysis_/.git/objects/._pack
- RES_analysis_/.git/objects/81/
- __MACOSX/RES_analysis_/.git/objects/._81
- RES_analysis_/.git/objects/00/
- __MACOSX/RES_analysis_/.git/objects/._00
- RES_analysis_/.git/objects/9a/
- __MACOSX/RES_analysis_/.git/objects/._9a
- RES_analysis_/.git/objects/info/
- __MACOSX/RES_analysis_/.git/objects/._info
- RES_analysis_/.git/objects/30/
- __MACOSX/RES_analysis_/.git/objects/._30
- RES_analysis_/.git/objects/5b/
- __MACOSX/RES_analysis_/.git/objects/._5b
- RES_analysis_/.git/objects/64/
- __MACOSX/RES_analysis_/.git/objects/._64
- RES_analysis_/.git/objects/f7/
- __MACOSX/RES_analysis_/.git/objects/._f7
- RES_analysis_/.git/objects/2c/
- __MACOSX/RES_analysis_/.git/objects/._2c
- RES_analysis_/.git/objects/40/
- __MACOSX/RES_analysis_/.git/objects/._40
- RES_analysis_/.git/info/exclude
- __MACOSX/RES_analysis_/.git/info/._exclude
- RES_analysis_/.git/logs/HEAD
- __MACOSX/RES_analysis_/.git/logs/._HEAD
- RES_analysis_/.git/logs/refs/
- __MACOSX/RES_analysis_/.git/logs/._refs
- RES_analysis_/.git/hooks/commit-msg.sample
- __MACOSX/RES_analysis_/.git/hooks/._commit-msg.sample
- RES_analysis_/.git/hooks/pre-rebase.sample
- __MACOSX/RES_analysis_/.git/hooks/._pre-rebase.sample
- RES_analysis_/.git/hooks/sendemail-validate.sample
- __MACOSX/RES_analysis_/.git/hooks/._sendemail-validate.sample
- RES_analysis_/.git/hooks/pre-commit.sample
- __MACOSX/RES_analysis_/.git/hooks/._pre-commit.sample
- RES_analysis_/.git/hooks/applypatch-msg.sample
- __MACOSX/RES_analysis_/.git/hooks/._applypatch-msg.sample
- RES_analysis_/.git/hooks/fsmonitor-watchman.sample
- __MACOSX/RES_analysis_/.git/hooks/._fsmonitor-watchman.sample
- RES_analysis_/.git/hooks/pre-receive.sample
- __MACOSX/RES_analysis_/.git/hooks/._pre-receive.sample
- RES_analysis_/.git/hooks/prepare-commit-msg.sample
- __MACOSX/RES_analysis_/.git/hooks/._prepare-commit-msg.sample
- RES_analysis_/.git/hooks/post-update.sample
- __MACOSX/RES_analysis_/.git/hooks/._post-update.sample
- RES_analysis_/.git/hooks/pre-merge-commit.sample
- __MACOSX/RES_analysis_/.git/hooks/._pre-merge-commit.sample
- RES_analysis_/.git/hooks/pre-applypatch.sample
- __MACOSX/RES_analysis_/.git/hooks/._pre-applypatch.sample
- RES_analysis_/.git/hooks/pre-push.sample
- __MACOSX/RES_analysis_/.git/hooks/._pre-push.sample
- RES_analysis_/.git/hooks/update.sample
- __MACOSX/RES_analysis_/.git/hooks/._update.sample
- RES_analysis_/.git/hooks/push-to-checkout.sample
- __MACOSX/RES_analysis_/.git/hooks/._push-to-checkout.sample
- RES_analysis_/.git/refs/heads/
- __MACOSX/RES_analysis_/.git/refs/._heads
- RES_analysis_/.git/refs/tags/
- __MACOSX/RES_analysis_/.git/refs/._tags
- RES_analysis_/.git/refs/remotes/
- __MACOSX/RES_analysis_/.git/refs/._remotes
- RES_analysis_/.git/objects/66/28e7405d1d71cf3965191112ca502be5605863
- __MACOSX/RES_analysis_/.git/objects/66/._28e7405d1d71cf3965191112ca502be5605863
- RES_analysis_/.git/objects/6f/607c6ea8501a4d4f536e879216b4516c698856
- __MACOSX/RES_analysis_/.git/objects/6f/._607c6ea8501a4d4f536e879216b4516c698856
- RES_analysis_/.git/objects/03/d5cc174bb7d2818d1e39820eef5069bd40fcf7
- __MACOSX/RES_analysis_/.git/objects/03/._d5cc174bb7d2818d1e39820eef5069bd40fcf7
- RES_analysis_/.git/objects/67/353390e78012995bff66948c35a7b4d45b2fec
- __MACOSX/RES_analysis_/.git/objects/67/._353390e78012995bff66948c35a7b4d45b2fec
- RES_analysis_/.git/objects/a2/d024f3a648aa965c8513216b7b57d6e74241ef
- __MACOSX/RES_analysis_/.git/objects/a2/._d024f3a648aa965c8513216b7b57d6e74241ef
- RES_analysis_/.git/objects/ae/a76285e36d363a7278763fce7c4f01e3dcb6ff
- __MACOSX/RES_analysis_/.git/objects/ae/._a76285e36d363a7278763fce7c4f01e3dcb6ff
- RES_analysis_/.git/objects/ee/b906c4be19c27f870b6e97c20610bf50aee62d
- __MACOSX/RES_analysis_/.git/objects/ee/._b906c4be19c27f870b6e97c20610bf50aee62d
- RES_analysis_/.git/objects/pack/pack-4074ebe580d9472d20216df168ac1fbc1537aa7e.rev
- __MACOSX/RES_analysis_/.git/objects/pack/._pack-4074ebe580d9472d20216df168ac1fbc1537aa7e.rev
- RES_analysis_/.git/objects/pack/pack-4074ebe580d9472d20216df168ac1fbc1537aa7e.idx
- __MACOSX/RES_analysis_/.git/objects/pack/._pack-4074ebe580d9472d20216df168ac1fbc1537aa7e.idx
- RES_analysis_/.git/objects/pack/pack-4074ebe580d9472d20216df168ac1fbc1537aa7e.pack
- __MACOSX/RES_analysis_/.git/objects/pack/._pack-4074ebe580d9472d20216df168ac1fbc1537aa7e.pack
- RES_analysis_/.git/objects/81/7418f024371cbcdbe6a228faf885f2423c3345
- __MACOSX/RES_analysis_/.git/objects/81/._7418f024371cbcdbe6a228faf885f2423c3345
- RES_analysis_/.git/objects/00/d86122e58d239bebcdcaa47266ae608347f23d
- __MACOSX/RES_analysis_/.git/objects/00/._d86122e58d239bebcdcaa47266ae608347f23d
- RES_analysis_/.git/objects/9a/c899982cc60cc34c6dc97b70548eb9286f2e24
- __MACOSX/RES_analysis_/.git/objects/9a/._c899982cc60cc34c6dc97b70548eb9286f2e24
- RES_analysis_/.git/objects/30/e7d83d1fbab296962f75a0546eee919bdc4604
- __MACOSX/RES_analysis_/.git/objects/30/._e7d83d1fbab296962f75a0546eee919bdc4604
- RES_analysis_/.git/objects/30/cffc996867a15ffe41af332644c1b24c56312f
- __MACOSX/RES_analysis_/.git/objects/30/._cffc996867a15ffe41af332644c1b24c56312f
- RES_analysis_/.git/objects/5b/cdcd9c575272dbdc5d506c44b72ad1c417337b
- __MACOSX/RES_analysis_/.git/objects/5b/._cdcd9c575272dbdc5d506c44b72ad1c417337b
- RES_analysis_/.git/objects/64/5149e4001cfa1a3faaf90b807b72e057875fe6
- __MACOSX/RES_analysis_/.git/objects/64/._5149e4001cfa1a3faaf90b807b72e057875fe6
- RES_analysis_/.git/objects/f7/816f9e6d019f7bb86b2d1c85dec1fa9ee64f74
- __MACOSX/RES_analysis_/.git/objects/f7/._816f9e6d019f7bb86b2d1c85dec1fa9ee64f74
- RES_analysis_/.git/objects/2c/932eb486e64c8aa137a1c2731dfbab7dbc5e8c
- __MACOSX/RES_analysis_/.git/objects/2c/._932eb486e64c8aa137a1c2731dfbab7dbc5e8c
- RES_analysis_/.git/objects/40/3860434629dadc5d18ceab25fae51f5035b059
- __MACOSX/RES_analysis_/.git/objects/40/._3860434629dadc5d18ceab25fae51f5035b059
- RES_analysis_/.git/logs/refs/heads/
- __MACOSX/RES_analysis_/.git/logs/refs/._heads
- RES_analysis_/.git/logs/refs/remotes/
- __MACOSX/RES_analysis_/.git/logs/refs/._remotes
- RES_analysis_/.git/refs/heads/main
- __MACOSX/RES_analysis_/.git/refs/heads/._main
- RES_analysis_/.git/refs/remotes/origin/
- __MACOSX/RES_analysis_/.git/refs/remotes/._origin
- RES_analysis_/.git/logs/refs/heads/main
- __MACOSX/RES_analysis_/.git/logs/refs/heads/._main
- RES_analysis_/.git/logs/refs/remotes/origin/
- __MACOSX/RES_analysis_/.git/logs/refs/remotes/._origin
- RES_analysis_/.git/refs/remotes/origin/HEAD
- __MACOSX/RES_analysis_/.git/refs/remotes/origin/._HEAD
- RES_analysis_/.git/refs/remotes/origin/main
- __MACOSX/RES_analysis_/.git/refs/remotes/origin/._main
- RES_analysis_/.git/logs/refs/remotes/origin/HEAD
- __MACOSX/RES_analysis_/.git/logs/refs/remotes/origin/._HEAD
- RES_analysis_/.git/logs/refs/remotes/origin/main
- __MACOSX/RES_analysis_/.git/logs/refs/remotes/origin/._main
