# Supplementary material for: Structural and mechanistic diversity in p53-mediated regulation of organismal longevity across taxonomical orders
Source: PLoS Comput Biol. 2025 May 2;21(5):e1012382. doi: 10.1371/journal.pcbi.1012382 (PMC12068700; doi:10.1371/journal.pcbi.1012382)
Supplement: S1 Protocol — The code is also accessible in the author’s GitHub repository. (ZIP) [file pcbi.1012382.s005.zip › RES_analysis_/pgls_analysis/make_phy_tree.r]

library(ape)   
library(seqinr)
library(Biostrings)
library(phytools)
library(phangorn)

# To contruct a phylogenetic tree from aligned sequences 
make_tree <- function(input_file, output_file) {

  #input file: aligned sequences in fasta format
  #output file: .phy phylogenetic tree as newick string 
  
  aligned_protein_sequences <- read.alignment(file = input_file, format = "fasta")
  
  aligned_protein_phyDat <- as.phyDat(aligned_protein_sequences)
  
  dist_matrix_protein <- dist.alignment(aligned_protein_sequences, "identity")
  
  protein_tree <- nj(dist_matrix_protein)
  
  plot(protein_tree)
  
  newick_string <- write.tree(protein_tree, file = "")
  
  write(newick_string, file = output_file)
}
