# Supplementary material for: Structural and mechanistic diversity in p53-mediated regulation of organismal longevity across taxonomical orders
Source: PLoS Comput Biol. 2025 May 2;21(5):e1012382. doi: 10.1371/journal.pcbi.1012382 (PMC12068700; doi:10.1371/journal.pcbi.1012382)
Supplement: S1 Protocol — The code is also accessible in the author’s GitHub repository. (ZIP) [file pcbi.1012382.s005.zip › RES_analysis_/sequences/rodentia.fasta]

>tr|A0A250YHC8|A0A250YHC8_CASCN Cellular tumor antigen p53 OS=Castor canadensis OX=51338 GN=TP53 PE=3 SV=1
MEESQSELSIEPPLSQETFSDFWKLLPENNLLSTSSSPPMDDLLFPDEVANWLEGQDETL
QILAAPVSKAPAPEVPAPEVPVPEVPAPAAPAPVTSWPLSSSVPSQKTYQGSYGFRLGFL
HSGTAKSVTCTYSPSLNKLFCQLAKTCPVQLWVDSTPPPGTRVRAMAIYKKSQHMTEVVR
RCPHHERCSDSDGLAPPQHLIRVEGNLRAEYLDDTHTFRHSVVVPYEPPEVGSDCTTIHY
NFMCNSSCMGGMNRRPILTIITLEDSNGNLLGRNSFEVRVCACPGRDRRTEEENFRKKGE
PCPEPPLGGTKRALSSGTSSSPQPKKKPLDGDYFTLKIRGRERFEMFRMLNEALEFKDNQ
NEKEPGESRAHSSYLKSKKGQSTSHHKKLMFKREGPDSD
>tr|A0A6P3F490|A0A6P3F490_OCTDE Cellular tumor antigen p53 OS=Octodon degus OX=10160 GN=Tp53 PE=3 SV=1
MEEPQSDLSLEPPLSQETFSDLWKLLPDNNVLSSSLPSTMDDLLLPDVVNWLEENPDEDI
QVSAAPVPQPPTPVAPAPAAPVPATSWPLSSSVPSHKPYHGNYGFRLGFLQSGTAKSVTC
TYSPDLNKLFCQLAKTCPVQVWVESPPPPGTRVRALAIYKKSQHMTEVVRRCPHHERCSD
SDGLAPPQHLIRVEGNLHAEYLDDRTTFRHSVVVPYEPPEVGSDCTTIHYNYMCNSSCMG
GMNRRPILTIITLEDSSGKLLGRNSFEVRVCACPGRDRRTEEENFRKKGGSCSEPTPGSI
KRALPPTTSSSPQPKKKPLDGEYFTLKVRGRERFEMFRELNEALELKDAQTEKEQGESRP
HSSYLKSKKGQSTSCHKKLMCKREGPDSD
>tr|A0A8C2YMX2|A0A8C2YMX2_CHILA Cellular tumor antigen p53 OS=Chinchilla lanigera OX=34839 GN=TP53 PE=3 SV=1
MEEPQSDLSIEPPLSQETFSDLWKLLPENNVLSNSLPSPMDDLLLCPEDVVNWLEENPDE
DVQMSAAPVPEPPTPAAPAPAAPPPATSWPLSSSVPSHKPYRGNYGFRLGFLQSGTAKSV
TCTYSPDLNKLFCQLAKTCPVQVWVESPPPPGTRVRALAIYKKSQHMTEVVRRCPHHERC
SDSDGLAPPQHLIRVEGNLHAEYLDDRTTFRHSVVVPYEPPEVGSDCTTIHYNYMCNSSC
MGGMNRRPILTIITLEDSSGKVLGRNSFEVRVCACPGRDRRTEEENFRKKGGSCPEPTPG
SIKRALPTSTSSSPQPKKKPLDGEYFTLKIRGRERFEMFRELNEALELKDAQTEKEPGES
RPHSSYLKSKKGQSTSCHKKPMFKREGPDSD
>tr|G5B5D6|G5B5D6_HETGA Cellular tumor antigen p53 OS=Heterocephalus glaber OX=10181 GN=GW7_13838 PE=2 SV=1
MEEPQSDLSIEPPLSQETFSDLWKLLPENNVLSSSLSSPMDDLLLSPEDVVNWLGGNPDE
DVQVSAAPVPEPPTPVAPAPAAPAPATSWPLSSSVPSHKTYQGNYGFHLGFLQSGTAKSV
TCTYSPVLNKLFCQLAKTCPVQVWVESPPPPGTRVRAMAIYKKSQHMTEVVRRCPHHERC
SDSDGLAPPQHLIRVEGNLRAEYLDDRTTFRHSVVVPYDLPEVGSDCTTIHYNYMCNSSC
MGGMNRRPILTIITLEDSSGNLLGRNSFEVRVCACPGRDRRTEEENFHKKGGSCPEPTPG
SIKRALPTGTNSSPQPKKKPLDGEYFTLKIRGRERFEMFRELNEALELKDAQTEKEPGES
RPHSSYLKSKKGQSTSCHKKLMFKKEGPDSD
>sp|O09185|P53_CRIGR Cellular tumor antigen p53 OS=Cricetulus griseus OX=10029 GN=TP53 PE=2 SV=1
MEEPQSDLSIELPLSQETFSDLWKLLPPNNVLSTLPSSDSIEELFLSENVTGWLEDSGGA
LQGVAAAAASTAEDPVTETPAPVASAPATPWPLSSSVPSYKTYQGDYGFRLGFLHSGTAK
SVTCTYSPSLNKLFCQLAKTCPVQLWVNSTPPPGTRVRAMAIYKKLQYMTEVVRRCPHHE
RSSEGDSLAPPQHLIRVEGNLHAEYLDDKQTFRHSVVVPYEPPEVGSDCTTIHYNYMCNS
SCMGGMNRRPILTIITLEDPSGNLLGRNSFEVRICACPGRDRRTEEKNFQKKGEPCPELP
PKSAKRALPTNTSSSPPPKKKTLDGEYFTLKIRGHERFKMFQELNEALELKDAQASKGSE
DNGAHSSYLKSKKGQSASRLKKLMIKREGPDSD
>sp|P02340|P53_MOUSE Cellular tumor antigen p53 OS=Mus musculus OX=10090 GN=Tp53 PE=1 SV=4
MTAMEESQSDISLELPLSQETFSGLWKLLPPEDILPSPHCMDDLLLPQDVEEFFEGPSEA
LRVSGAPAAQDPVTETPGPVAPAPATPWPLSSFVPSQKTYQGNYGFHLGFLQSGTAKSVM
CTYSPPLNKLFCQLAKTCPVQLWVSATPPAGSRVRAMAIYKKSQHMTEVVRRCPHHERCS
DGDGLAPPQHLIRVEGNLYPEYLEDRQTFRHSVVVPYEPPEAGSEYTTIHYKYMCNSSCM
GGMNRRPILTIITLEDSSGNLLGRDSFEVRVCACPGRDRRTEEENFRKKEVLCPELPPGS
AKRALPTCTSASPPQKKKPLDGEYFTLKIRGRKRFEMFRELNEALELKDAHATEESGDSR
AHSSYLKTKKGQSTSRHKKTMVKKVGPDSD
>sp|Q00366|P53_MESAU Cellular tumor antigen p53 OS=Mesocricetus auratus OX=10036 GN=TP53 PE=2 SV=1
MEEPQSDLSIELPLSQETFSDLWKLLPPNNVLSTLPSSDSIEELFLSENVAGWLEDPGEA
LQGSAAAAAPAAPAAEDPVAETPAPVASAPATPWPLSSSVPSYKTYQGDYGFRLGFLHSG
TAKSVTCTYSPSLNKLFCQLAKTCPVQLWVSSTPPPGTRVRAMAIYKKLQYMTEVVRRCP
HHERSSEGDGLAPPQHLIRVEGNMHAEYLDDKQTFRHSVVVPYEPPEVGSDCTTIHYNYM
CNSSCMGGMNRRPILTIITLEDPSGNLLGRNSFEVRICACPGRDRRTEEKNFQKKGEPCP
ELPPKSAKRALPTNTSSSPQPKRKTLDGEYFTLKIRGQERFKMFQELNEALELKDAQALK
ASEDSGAHSSYLKSKKGQSASRLKKLMIKREGPDSD
>tr|Q68VB0|Q68VB0_SPAJD Cellular tumor antigen p53 OS=Spalax judaei OX=134510 GN=p53 PE=2 SV=1
MEEQQSDLSIEPPLSQETFSDLWKLLPQNNVLSTPLSPNSMEDLLLSPEDVANWLDDPDE
ALQVPAAAITGDPVTETSAPVAPPPATPWPLSSSVPSQKTYQGSYGFRLGFLHSGTAKSV
TCTYSPPLNKLFCQLAKTCPVQLWVDSTPPPGTRVRAMAIYKKSQHMTEVVKRCPHHERC
SDSDGLAPPQHLIRVEGNLRAEYLDDKHTFRHSVVVPYEPPEVGSDCTTIHYNYMCNSSC
MGGMNRRPILTIITLEDSSGNLLGRNSFEVRVCACPGRDRRTEEENFRKKGELCPELPPG
STKRALPTGTSSSPQPKKKPLDGEYFTLKIRGRERFEMFRELNEALELKDTQAEKDSGES
RAHSSYLKSKKGQSTSRHKKLMIKREGPDSD
>sp|Q9WUR6|P53_CAVPO Cellular tumor antigen p53 OS=Cavia porcellus OX=10141 GN=TP53 PE=2 SV=1
MEEPHSDLSIEPPLSQETFSDLWKLLPENNVLSDSLSPPMDHLLLSPEEVASWLGENPDG
DGHVSAAPVSEAPTSAGPALVAPAPATSWPLSSSVPSHKPYRGSYGFEVHFLKSGTAKSV
TCTYSPGLNKLFCQLAKTCPVQVWVESPPPPGTRVRALAIYKKSQHMTEVVRRCPHHERC
SDSDGLAPPQHLIRVEGNLHAEYVDDRTTFRHSVVVPYEPPEVGSDCTTIHYNYMCNSSC
MGGMNRRPILTIITLEDSSGKLLGRDSFEVRVCACPGRDRRTEEENFRKKGGLCPEPTPG
NIKRALPTSTSSSPQPKKKPLDAEYFTLKIRGRKNFEILREINEALEFKDAQTEKEPGES
RPHSSYPKSKKGQSTSCHKKLMFKREGLDSD
>tr|P89002|P89002_MASNA Cellular tumor antigen p53 (Fragment) OS=Mastomys natalensis OX=10112 PE=2 SV=1
LPLSQETFQRLWKLLPPEAVLSEASPNSMDNMFLSPDVVNLLEGPEEALQVSAAPAAQDP
VTETPAPAAPAPATPWPLSSFVPSQKTYQGSYGFHLGFLQSGTAKSVMCTYSPSLNKLFC
QLAKTCPVQLWVSDTPPAGSRVRAMAIYKKSQHMTEVVRRCPHHERCTDGDGLAPPQHLI
RVEGNLNAEYLDDKQTFRHSVVVPYEPPEVGSDYTTIHYKYMCNSSCMGGMNRRPILTII
TLEDSSGNLLGRDSFEVRICACPGRDRRTEEENFRKKEEPCPELPLGSAKRALPTGTSAS
PQQKKKRLDGEYFTLKIRGRERFEMFRELNEALELKDARAAEELGDSRAHSSYLKTKRGQ
SSSHHKKPMVKKVGPDSD
>sp|P10361|P53_RAT Cellular tumor antigen p53 OS=Rattus norvegicus OX=10116 GN=Tp53 PE=1 SV=1
MEDSQSDMSIELPLSQETFSCLWKLLPPDDILPTTATGSPNSMEDLFLPQDVAELLEGPE
EALQVSAPAAQEPGTEAPAPVAPASATPWPLSSSVPSQKTYQGNYGFHLGFLQSGTAKSV
MCTYSISLNKLFCQLAKTCPVQLWVTSTPPPGTRVRAMAIYKKSQHMTEVVRRCPHHERC
SDGDGLAPPQHLIRVEGNPYAEYLDDRQTFRHSVVVPYEPPEVGSDYTTIHYKYMCNSSC
MGGMNRRPILTIITLEDSSGNLLGRDSFEVRVCACPGRDRRTEEENFRKKEEHCPELPPG
SAKRALPTSTSSSPQQKKKPLDGEYFTLKIRGRERFEMFRELNEALELKDARAAEESGDS
RAHSSYPKTKKGQSTSRHKKPMIKKVGPDSD
>tr|A0A8C8TJT9|A0A8C8TJT9_PERMB Cellular tumor antigen p53 OS=Peromyscus maniculatus bairdii OX=230844 PE=3 SV=1
TAMEEPQSDLSVEPPLSQETFSDLWKLLPQNNVLPRCMEDLFLSQDVANWLEGPDETLQV
SAATSAAEDPVPEAPQPVAPAPATPWPLSSSVPSQKTYQGKYGFRLGFLHSGTAKSVTCT
YSPPLNKLFCQLAKTCPVQLWVSSTPPPGTRVRAMAIYKKSQHMTEVVRRCPHHERCSDG
DGLAPPQHLIRVEGNLRAEYLDDRQTFRHSVVVPYEPPEVGSDCTTIHYNYMCNSSCMGG
MNRRPILTIITLEDPSGNLLGRNSFEVRICACPGRDRRTEEENFRKKGEPCPELPPGSAK
RALPTSTSSSPQPKKKTLDGEYFTLKIHGRERFEMFRKLNEALEFKDAHAAKGSGDSRAH
SSYLKSKKEQSTSRHKKLMIKREGLDSD
>tr|I3N5N2|I3N5N2_ICTTR Cellular tumor antigen p53 OS=Ictidomys tridecemlineatus OX=43179 GN=TP53 PE=3 SV=1
MEEPQSDLSIEPPLSQETFSDLWNLLPENNVLSPVLSPPMDDLLLSSEDVENWFDKGPDE
ALQMSAAPAPKAPTPAASTLAAPAPATSWPLSSSVPSQNTYPGVYGFRLGFIHSGTAKSV
TCTYSPSLNKLFCQLAKTCPVQLWVDSTPPPGTRVRAMAIYKKSQHMTEVVRRCPHHERC
SDSDGLAPPQHLIRVEGNLRAEYLDDRNTFRHSVVVPYEPPEVGSECTTIHYNYMCNSSC
MGGMNRRPILTIITLEDSSGNLLGRNSFEVRVCACPGRDRRTEEENFRKRGEPCPEPPPG
STKRALPTGTSSSPQPKKKPLDGEYFTLKIRGRARFEMFQELNEALELKDAQAEKEPGES
RPHPSYLKSKKGQSTSRHKKIIFKREGPDSD
>sp|O36006|P53_MARMO Cellular tumor antigen p53 OS=Marmota monax OX=9995 GN=TP53 PE=2 SV=1
MEEAQSDLSIEPPLSQETFSDLWNLLPENNVLSPVLSPPMDDLLLSSEDVENWFDKGPDE
ALQMSAAPAPKAPTPAASTLAAPSPATSWPLSSSVPSQNTYPGVYGFRLGFLHSGTAKSV
TCTYSPSLNKLFCQLAKTCPVQLWVDSTPPPGTRVRAMAIYKKSQHMTEVVRRCPHHERC
SDSDGLAPPQHLIRVEGNLRAEYLDDRNTFRHSVVVPYEPPEVGSECTTIHYNYMCNSSC
MGGMNRRPILTIITLEGSSGNLLGRNSFEVRVCACPGRDRRTEEENFRKRGEPCPEPPPR
STKRALPNGTSSSPQPKKKPLDGEYFTLKIRGRARFEMFQELNEALELKDAQAEKEPGES
RPHPSYLKSKKGQSTSRHKKIIFKREGPDSD
>tr|Q920Y0|Q920Y0_MERUN Cellular tumor antigen p53 OS=Meriones unguiculatus OX=10047 GN=TP53 PE=2 SV=1
MEEPQSDLSIEPPLSQETFSDLWKLLPPKNLLSALEPMEDLLLPQDVTSWLGDADEALPV
CTAPAEGPAPEAPAPAAPAPPASWPLSSFVPSHKTFQGNYGFRLGFLQSGTAKSVTCTYS
PSLNKLFCQLAKTCPVQLWVSSAPPPGTRVRAMAIYKNSQHMTEVVRRCPHHERCSENEA
SDPRGRAPPQHLIRVEGNLHAEYVDDRQTFRHSVLVPYESPEVGSDCTTIHYNYMCNSSC
MGGMNRRPILTIITLEDPSGNLLGRNSFEVRVCACPGRDRRTEEENLRKKQRCPELPQGS
AKRALPTNTSSSPQSKRKPADGEYFTLKIRGRKRFEVFRELNEALELKDAQAAGESGDGR
AQASCLKTKKDKSTSPRKNPMIKREEPDSD
>tr|A0A172Q425|A0A172Q425_MICOH Cellular tumor antigen p53 OS=Microtus ochrogaster OX=79684 GN=p53 PE=2 SV=1
MEEPQSDLSIEPPLSQETFSDLWNLLPPNNVLSTSLSVDAMEDLFLSQDVANWLEEPNEG
PQMSAAASTAEDPVTEAPAPVTPAPVTSWPLSSSVPSQKTYQGEYGFRLGFLHSGTAKSV
TCTYSPSLNKLFCQLAKTCPVQLWVSSTPPPGTRVRAMAIYKKSQHMTEVVRRCPHHERC
SDGDGLAPPQHLIRVEGNLRAEYLDDRQTFRHSVVVPYEPPEVGSDCTTIHYNYMCNSSC
MGGMNRRPILTIITLEDPSGNLLGRNSFEVRVCACPGRDRRTEEENFRKKGEPRPELPVG
STKRVLPTNTSSPQPKKKPLDGEYFTLKIRGRERFKMFSELNEALELKDAQDANGSGDSR
AHSSYLKSKKGQSTSRHKKLMIKREGPDSD
>tr|A0A1S3EYG2|A0A1S3EYG2_DIPOR Cellular tumor antigen p53 OS=Dipodomys ordii OX=10020 GN=Tp53 PE=3 SV=1
MLPRKATRSPEDQSCQTAFLGTVMEELPSDLNIDLPLSHESFSDFWKLLPDDSFLSTSLS
SPMNEFSGDDVEKWLENPQEAVQTSTDAVPEASAPVAPAPAAPAPATPWPLSSFVPSQNT
YHGNYGFRLGFLQSGTAKSVTCTYSPTLNKLFCQLAKTCPVQLWVDSTPPPGTRVRAMAI
YKKSQHMTEVVRRCPHHERCSDNDGPAPPEHLIRVEGNLHAEYLSDRHTYRHSVVVPYEP
PEVGSDCTTIHYNYMCNSSCMGGMNRRPILTIITLEDSSGKLLGRNSFEVRVCACPGRDR
RTEEENFRRKEEPCSDPPPLPGSTKRVLPTNTSSSSPQPKKKPLDGEYFTLKLTAAAQHQ
ACHHISLAGKDPNLMYAFLLNACRLHIIVKSKTIDPWA
>tr|A0A1S6QMR1|A0A1S6QMR1_EOSFB Cellular tumor antigen p53 OS=Eospalax fontanierii baileyi OX=146132 PE=2 SV=1
MEEPQSDLSIEPPLSQETFSDLWKLLPQNNVLSTSLSPNSMEDLLLSAEDVANWLDDPDD
ALRMPAAPVTEDPVTEASAPVAPPPATPWPLSSSVPSQKTYQGNYGFRLGFLHSGTAKSV
TCTYSPCLNKLFCQLAKTCPVQLWVDSTPPPGTRVRAMAIYKKSQHMTEVVRRCPHHERC
SDSDGLAPPQHLIRVEGNLRAEYLDDKHTFRHSVVVPYEPPEVGSDCTTIHYNYMCNSSC
MGGMNRRPILTIITLEDSSGNLLGRNSFEVRVCACPGRDRRTEEENFRKKGESCPELPPG
STKRALPTDTSSSPQPKKKPLLDGEYFTLKIRGRERFEMFRELNEALELKDAQAEKESGE
SRAHSSYLKSKKGQSTSRHKKLMIKREGPDSD
>tr|A0A1U9W5F4|A0A1U9W5F4_MASCO Cellular tumor antigen p53 OS=Mastomys coucha OX=35658 PE=2 SV=1
MEYSDGIDLPLSQETFQRLWKLLPPEAVLSEASPNSMDNMFLSPDVVNLLEGPEEALQVS
AAPAAQDPVTETPAPAAPAPATPWPLSSFVPSQKTYQGSYGFHLGFLQSGTAKSVMCTYS
PSLNKLFCQLAKTCPVQLWVSDTPPAGSRVRAMAIYKKSQHMTEVVRRCPHHERCTDGDG
LAPPQHLIRVEGNLNAEYLDDKQTFRHSVVVPYEPPEVGSDYTTIHYKYMCNSSCMGGMN
RRPILTIITLEDSSGNLLGRDSFEVRICACPGRDRRTEEENFRKKEEPCPELPLGSAKRA
LPTGTSASPQQKKKRLDGEYFTLKIRGRERFEMFRELNEALELKDARAAEELGDSRAHSS
YLKTKRGQSSSHHKKPMVKKVGPDSD
>tr|A0A8C6A0W6|A0A8C6A0W6_MARMA Cellular tumor antigen p53 OS=Marmota marmota marmota OX=9994 GN=TP53 PE=3 SV=1
AMEEPQSDLSIEPPLSQETFSDLWNLLPENNVLSPVLSPPMDDLLLSSEDVENWFDKGPD
EALQMSAAPAPKAPTPAASTLAAPSPATSWPLSSSVPSQNTYPGVYGFRLGFLHSGTAKS
VTCTYSPSLNKLFCQLAKTCPVQLWVDSTPPPGTRVRAMAIYKKSQHMTEVVRRCPHHER
CSDSDGLAPPQHLIRVEGNLRAEYLDDRNTFRHSVVVPYEPPEVGSECTTIHYNYMCNSS
CMGGMNRRPILTIITLEDSSGNLLGRNSFEVRVCACPGRDRRTEEENFRKRGEPCPEPPP
GSTKRALPNGTSSSPQPKKKPLDGEYFTLKIRGRARFEMFQELNEALELKDAQAEKEPGE
SRPHPSYLKSKKGQSTSRHKKIIFKREGPDSD
>tr|A0A8C6I657|A0A8C6I657_MUSSI Cellular tumor antigen p53 OS=Mus spicilegus OX=10103 PE=3 SV=1
MTAMEESQSDISLELPLSQETFSGLWKLLPPEDILPSPHCMDDLLLPQDVEEFFEGPSEA
LRVSGAPAAQDPVAETPGPVAPAPATPWPLSSFVPSQKTYQGNYGFHLGFLQSGTAKSVM
CTYSPPLNKLFCQLAKTCPVQLWVSATPPAGSRVRAMAIYKKSQHMTEVVRRCPHHERCS
DGDGLAPPQHLIRVEGNLYPEYLEDRQTFRHSVVVPYEPPEVGSEYTTIHYKYMCNSSCM
GGMNRRPILTIITLEDSSGNLLGRDSFEVRVCACPGRDRRTEEENFRKKEVPCPELPPGS
AKRALPTCTSASPPQKKKPLDGEYFTLKIRGRKRFEMFRELNEGLELKDATEESGDSRAH
SSYLKTKKGQSTSRHKKTMVKKVGPDSD
>tr|A0A8D2I1W0|A0A8D2I1W0_UROPR Cellular tumor antigen p53 OS=Urocitellus parryii OX=9999 GN=TP53 PE=3 SV=1
NAAMEEPQSDLSIEPPLSQETFSDLWNLLPENNVLSPVLSPPMDDLLLSSEDVENWFDKG
PDEALQMSAAPAPKAPTPAASTLAAPAPATSWPLSSSVPSQNTYPGVYGFRLGFIHSGTA
KSVTCTYSPSLNKLFCQLAKTCPVQLWVDSTPPPGTRVRAMAIYKKSQHMTEVVRRCPHH
ERCSDSDGLAPPQHLIRVEGNLRAEYLDDRNTFRHSVVVPYEPPEVGSECTTIHYNYMCN
SSCMGGMNRRPILTIITLEDSSGNLLGRNSFEVRVCACPGRDRRTEEENFRKRGEPCPEP
PPGSTKRALPTGTSSSPQPKKKPLDGEYFTLKIRGRARFEMFQELNEALELKDAQAEKEP
GESRPHPSYLKSKKGQSTSRYKKIIFKREGPDSD
>tr|A0A8K1Z883|A0A8K1Z883_MICDU Cellular tumor antigen p53 OS=Microtus duodecimcostatus OX=184257 GN=p53 PE=2 SV=1
MEEPQSDLSIEPPLSQETFSALWNLLPPNNVLSTSLSVDAMEDLFLSQDVANWLEEPNEG
PQMPAAASTTEDPVTEAPAPVTPAPGTSWPLSSSVPSQKTYQGEYGFRLGFLHSGTAKSV
TCTYSPSLNKLFCQLAKTCPVQLWVSSTPPPGTRVRAMAIYKKSQHMTEVVRRCPHHERC
SDGDGLAPPQHLIRVEGNLRAEYLDDRQTFRHSVVVPYEPPEVGSECTTIHYNYMCNSSC
MGGMNRRPILTIITLEDPSGNLLGRNSFEVRVCACPGRDRRTEEENFRKKGEPRPELPLG
STKRVLPTNTSSSPQPKKKPLDGEYFTLKIRGRERFKMFSELNEALELKDAQDANGSGDS
RAHSSYLKSKKGQSTSRHKKLMIKREGPDSD
>sp|Q64662|P53_OTOBE Cellular tumor antigen p53 (Fragment) OS=Otospermophilus beecheyi OX=34862 GN=TP53 PE=2 SV=1
DLWNLLPENNVLSPVLSPPMDDLLLSSEDVENWFDKGPDEALQMSAAPAPKAPTPAASTL
AAPTPAISWPLSSSVPSQNTYPGVYGFRLGFIHSGTAKSVTCTYSPSLNKLFCQLAKTCP
VQLWVDSTPPPGTRVRAMAIYKKSQHMTEVVRRCPHHERCSDSDGLAPPQHLIRVEGNLR
AEYLDDRNTFRHSVVVPYEPPEVGSESTTIHYNYMCNSSCMGGMNRRPILTIITLEDSSG
NLLGRNSFEVRVCACPGRDRRTEEENFRKRGEPCPEPPPGSTKRALPTGTNSSPQPKKKP
LDGEYFTLKIRGRA
