# Supplementary material for: Structural and mechanistic diversity in p53-mediated regulation of organismal longevity across taxonomical orders
Source: PLoS Comput Biol. 2025 May 2;21(5):e1012382. doi: 10.1371/journal.pcbi.1012382 (PMC12068700; doi:10.1371/journal.pcbi.1012382)
Supplement: S1 Protocol — The code is also accessible in the author’s GitHub repository. (ZIP) [file pcbi.1012382.s005.zip › RES_analysis_/sequences/carnivora.fasta]

>tr|A0A2Y9HEV7|A0A2Y9HEV7_NEOSC Cellular tumor antigen p53 OS=Neomonachus schauinslandi OX=29088 GN=TP53 PE=3 SV=1
MQDPQSELTIDPPLSQETFSELWNLLPENNVLSSELSPAVDELLLSEGVANWLDTGSDDA
PRMSAAPAPAGVGPATSWPLSSFVPSPKTYPGTYGFRLGFLHSGTAKSVTCTYSPSLNKL
FCQLAKTCPVQLWVSSPPPPDTCVRAMAIYKKSEFVTEVVRRCPHHERCPDSSDGLAPPQ
HLIRVEGNLRAKYLDDRNTFRHSVVVPYEPPEVGSDCTTVHYNYMCNSSCMGGMNRRPIL
TIITLEDSSGNVLGRSSFEVRVCACPGRDRRTEEENFRKKGEPCPEPPPGSTKRALTPST
SSSPPQKKKPLDGDYFTLQIRGRERFNMFRELNEALELKDALSGKEPGGSRAHSSHLKAK
KGQSTSRHKKLMFKREGPDSD
>tr|A0A384BVC2|A0A384BVC2_URSMA Cellular tumor antigen p53 OS=Ursus maritimus OX=29073 GN=TP53 PE=3 SV=1
MQDPQSELTIDPPLSQETFSELWNLLPENNVLSSELSPGVDELLLSEGVVNWMDEGSDDT
PRMPVAPAPAAPGPAISWPLSSSVPSPKTYPGTYGFRLGFLHSGTAKSVTCTYSPSLNKL
FCQLAKTCPVQLWVNSPPPPDTCVRAMAIYKKSEFVTEVVRRCPHHERCSDGSDGLAPPQ
HLIRVEGNLRAKYLDDRNTFRHSVVVPYEPPEVGSDCTTVHYNYMCNSSCMGGMNRRPIL
TIITLEDSSGNVLGRSSFEVRVCACPGRDRRTEEENFRKKGESSPEPPPGSTKRALPPST
SCSPPQKKKPLDGEYFTLQIRGRERFNMFRELNEALELKDALSGKEPGGSRAHSSHLKAK
KGQSTSRHKKLMFKREGPDSD
>tr|A0A3Q7NG00|A0A3Q7NG00_CALUR Cellular tumor antigen p53 OS=Callorhinus ursinus OX=34884 GN=TP53 PE=3 SV=1
MQDPQSELTIDPPLSQETFSELWNLLPENNVLSAELSPAVDELLLSEGVATWLDGGSDDA
PRMPAAPAPAGPGPTTSWPLSSFVPSPKTYPGTYGFRLGFLHSGTAKSVTCTYSPSLNKL
FCQLAKTCPVQLWVSSPPPPDTCVRAMAIYKKSEFVTEVVRRCPHHERCLDNSDGLAPPQ
HLIRVEGNLRAKYLDDRNTFRHSVVVPYEPPEVGSDCTTVHYNYMCNSSCMGGMNRRPIL
TIITLEDSSGHVLGRSSFEVRVCACPGRDRRTEEENFRKKGEPCPEPPPGSTKRALTPST
SSSPPQKKKPLDGEYFTLQIRGRERFNMFRELNEALELKDARSGKEPGGSRAHSSSHLKA
KKGQSTSRHKKLMLKREGPDSD
>tr|A0A3Q7TIN0|A0A3Q7TIN0_VULVU Cellular tumor antigen p53 OS=Vulpes vulpes OX=9627 GN=TP53 PE=3 SV=1
MQEPQSELNIDPPLSQETFSELWNLLPENNVLSSELCPAVDELLLPESVVNWLDEDSDDA
PRMPATSAPTAPGPAPSWPLSSFVPSPKTYPGTYGFRLGFLHSGTAKSVTWTYSPLLNKL
FCQLAKTCPVQLWVSSPPPPNTCVRAMAIYKKSEFVTEVVRRCPHHERCSDSSDGLAPPQ
HLIRVEGNLRAKYLDDRNTFRHSVVVPYEPPEVGSDYTTIHYNYMCNSSCMGGMNRRPIL
TIITLEDSSGNVLGRNSFEVRVCACPGRDRRTEEENFHKKGEPCPEPPPGSTKRALPPST
SSSPPQKKKPLDGEYFTLQIRGRERYEMFRNLNEALELKDAQSGKEPGGSRAHSSHLKAK
KGQSTSRHKKLMFKREGPDSD
>tr|A0A811ZM26|A0A811ZM26_NYCPR Cellular tumor antigen p53 OS=Nyctereutes procyonoides OX=34880 GN=NYPRO_LOCUS22539 PE=3 SV=1
MQEPQSELNIDPPLSQETFSELWNLLPENNVLSSELCPAVDELLLPESVVNWLDEDSDDA
PRMPATSAPTAPGPAPSWPLSSFVPSPKTYPGTYGFRLGFLHSGTAKSVTWTYSPLLNKL
FCQLAKTCPVQLWVSSPPPPNTCVRAMAIYKKSEFVTEVVRRCPHHERCSDSSDGLAPPQ
HLIRVEGNLRAKYLDDRNTFRHSVVVPYEPPEVGSDYTTIHYNYMCNSSCMGGMNRRPIL
TIITLEDSSGNVLGRNSFEVRVCACPGRDRRTEEENFHKKGEPCPEPPPGSTKRALPPST
SSSTPQKKKPLDGEYFTLQIRGRERYEMFRNLNEALELKDAQSGKEPGGSRAHSSHLKAK
KGQSTSRHKKLMFKREGPDSD
>tr|A0A8C0K1L6|A0A8C0K1L6_CANLU Cellular tumor antigen p53 OS=Canis lupus dingo OX=286419 GN=TP53 PE=3 SV=1
MQEPQSELNIDPPLSQETFSELWNLLPENNVLSSELCPAVDELLLPESVVNWLDEDSDDA
PRMPATSAPTAPGPAPSWPLSSSVPSPKTYPGTYGFRLGFLHSGTAKSVTWTYSPLLNKL
FCQLAKTCPVQLWVSSPPPPNTCVRAMAIYKKSEFVTEVVRRCPHHERCSDSSDGLAPPQ
HLIRVEGNLRAKYLDDRNTFRHSVVVPYEPPEVGSDYTTIHYNYMCNSSCMGGMNRRPIL
TIITLEDSSGNVLGRNSFEVRVCACPGRDRRTEEENFHKKGEPCPEPPPGSTKRALPPST
SSSPPQKKKPLDGEYFTLQIRGRERYEMFRNLNEALELKDAQSGKEPGGSRAHSSHLKAK
KGQSTSRHKKLMFKREGPDSD
>tr|A0A8C7A9R2|A0A8C7A9R2_NEOVI Cellular tumor antigen p53 OS=Neovison vison OX=452646 GN=TP53 PE=3 SV=1
MQDPQSELTIDPPLSQETFSELWNLLPENNVLSSELSPAVDELLSEGVNWLGEGSNDAPR
MPATPVPAAPGPAPSWPLSSFVPSPKTYPGAYGFRLGFLHSGTAKSVTCTYSPSLNKLFC
QLAKTCPVQLWVSSPPPADTCVRAMAIYKKSEFVTEVVRRCPHHERCSDSSDGLAPPQHL
IRVEGNLRAKYLDDRNTFRQSVVVPYEPPEVGSDCTTIHYNYMCNSSCMGGMNRRPILTI
ITLEDSSGNVLGRSSFEVRVCACPGRDRRTEEENFRKKGEPCPEPPPGSTKRALPPSTSS
SPPQKKKPLDGEYFTLQIRGLERYNMFRELNEALELKDALNGKEPGGSRPHSSHLKAKKG
QSTSRHKKPMLKREGPDSD
>tr|A0A8C8Y413|A0A8C8Y413_PANLE Cellular tumor antigen p53 OS=Panthera leo OX=9689 GN=TP53 PE=3 SV=1
MQEPPLELTIEPPLSQETFSELWNLLPENNVLSSELSSAMNELPLSEDVANWLDEAPDDA
SGMSAVPAPAAPAPATPAPAISWPLSSFVPSQKTYPGAYGFHLGFLQSGTAKSVTCTYSP
PLNKLFCQLAKTCPVQLWVRSPPPPGTCVRAMAIYKKSEFMTEVVRRCPHHERCPDSSDG
LAPPQHLIRVEGNLHAKYLDDRNTFRHSVVVPYEPPEVGSDCTTIHYNFMCNSSCMGGMN
RRPIITIITLEDSNGKLLGRNSFEVRVCACPGRDRRTEEENFRKKGEPCPEPPPGSTKRA
LPPSTSSTPPQKKKPLDGEYFTLQIRGRERFEMFRELNEALELKDAQSGKEPGGSRAHSS
HLKAKKGQSTSRHKKPMFKREGLDSD
>sp|P41685|P53_FELCA Cellular tumor antigen p53 OS=Felis catus OX=9685 GN=TP53 PE=2 SV=1
MQEPPLELTIEPPLSQETFSELWNLLPENNVLSSELSSAMNELPLSEDVANWLDEAPDDA
SGMSAVPAPAAPAPATPAPAISWPLSSFVPSQKTYPGAYGFHLGFLQSGTAKSVTCTYSP
PLNKLFCQLAKTCPVQLWVRSPPPPGTCVRAMAIYKKSEFMTEVVRRCPHHERCPDSSDG
LAPPQHLIRVEGNLHAKYLDDRNTFRHSVVVPYEPPEVGSDCTTIHYNFMCNSSCMGGMN
RRPIITIITLEDSNGKLLGRNSFEVRVCACPGRDRRTEEENFRKKGEPCPEPPPGSTKRA
LPPSTSSTPPQKKKPLDGEYFTLQIRGRERFEMFRELNEALELKDAQSGKEPGGSRAHSS
HLKAKKGQSTSRHKKPMLKREGLDSD
>sp|Q29537|P53_CANLF Cellular tumor antigen p53 OS=Canis lupus familiaris OX=9615 GN=TP53 PE=2 SV=2
MEESQSELNIDPPLSQETFSELWNLLPENNVLSSELCPAVDELLLPESVVNWLDEDSDDA
PRMPATSAPTAPGPAPSWPLSSSVPSPKTYPGTYGFRLGFLHSGTAKSVTWTYSPLLNKL
FCQLAKTCPVQLWVSSPPPPNTCVRAMAIYKKSEFVTEVVRRCPHHERCSDSSDGLAPPQ
HLIRVEGNLRAKYLDDRNTFRHSVVVPYEPPEVGSDYTTIHYNYMCNSSCMGGMNRRPIL
TIITLEDSSGNVLGRNSFEVRVCACPGRDRRTEEENFHKKGEPCPEPPPGSTKRALPPST
SSSPPQKKKPLDGEYFTLQIRGRERYEMFRNLNEALELKDAQSGKEPGGSRAHSSHLKAK
KGQSTSRHKKLMFKREGLDSD
>tr|A0A6J2FNY3|A0A6J2FNY3_ZALCA Cellular tumor antigen p53 OS=Zalophus californianus OX=9704 GN=TP53 PE=3 SV=1
MQDPQSELTIDPPLSQETFSELWNLLPENNVLSAELSPAVDELLLSEGVATWLDAGSDDA
PRMPAAPAPAGPGPTTSWPLSSFVPSPKTYPGTYGFRLGFLHSGTAKSVTCTYSPSLNKL
FCQLAKTCPVQLWVSSPPPPDTCVRAMAIYKKSEFVTEVVRRCPHHERCLDNSDGLAPPQ
HLIRVEGNLRAKYLDDRNTFRHSVVVPYEPPEVGSDCTTVHYNYMCNSSCMGGMNRRPIL
TIITLEDSSGNVLGRSSFEVRVCACPGRDRRTEEENFRKKGEPCPEPPPGSTKRALTPST
SSSPPQKKKPLDGEYFTLQIRGRERFNMFRELNEALELKDALSGKEPGGSRAHSSHLKAK
KGQSTSRHKKLMLKREGPDSD
>UPI001F1287F1 status=active (Lynx rufus)
MQEPPLELTIEPPLSQETFSELWNLLPENNVLSSELSSAMNELPLSEDVANWLDEAPDDA
SGMSVVPAPAAPAPATPAPAISWPLSSFVPSQKTYPGAYGFHLGFLQSGTAKSVTCTYSP
PLNKLFCQLAKTCPVQLWVRSPPPPGTCVRAMAIYKKSEFMTEVVRRCPHHERCPDSSDG
LAPPQHLIRVEGNLHAKYLDDRNTFRHSVVVPYEPPEAGSDCTTIHYNFMCNSSCMGGMN
RRPIITIITLEDSNGKLLGRNSFEVRVCACPGRDRRTEEENFRKKGEPCPEPPPGSTKRA
LPPSTSSTPPQKKKPLDGEYFTLQIRGRERFEMFRELNEALELKDAQSGKEPGGSRAHSS
HLKAKKGQSTSRHKKPMLKREGLDSD
>tr|A0A2Y9L4Q2|A0A2Y9L4Q2_ENHLU Cellular tumor antigen p53 OS=Enhydra lutris kenyoni OX=391180 GN=LOC111161133 PE=3 SV=1
MQDPQSELTIDPPLSQETFSELWNLLPENNVLSSELSPAVDELLSEGVNWLGEGSNDAPR
MPATPAPAAPGPAPSWPLSSFVPSPKTYPGAYGFRLGFLHSGTAKSVTCTYSPSLNKLFC
QLAKTCPVQLWVSSPPPADTCVRAMAIYKKSEFVTEVVRRCPHHERCLDSSDGLAPPQHL
IRVEGNLRAKYLDDRNTFRQSVVVPYEPPEVGSDCTTIHYNYMCNSSCMGGMNRRPILTI
ITLEDSSGNVLGRSSFEVRVCACPGRDRRTEEENFRKKGEPCPEPPPGSTKRALPPSTSS
SPPQKKKPLDGEYFTLQIRGLERYNMFRELNEALELKDALNGKEPGGSRAHSSHLKAKKG
QSTSRHKKPMLKKEGPDSD
>tr|A0A673UVH2|A0A673UVH2_SURSU Cellular tumor antigen p53 OS=Suricata suricatta OX=37032 PE=3 SV=1
MGTGAGDLALQLLLSHLQSAELSSGVNELPLSEDVTHWLDEAPDDASRMSAAPAPAAPAA
TTPAPAISWPLSSFVPSQKTYPGAYGFHLGFLQSGTAKSVTCTYSPCLNKLFCQLAKTCP
VQLWVSSPPPPGTCVRAMAIYKKSEFMTEVVRRCPHHERCPDSSDGLAPPQHLIRVEGNL
HAKYLDDRNTFRHSVVVPYEPPEVGSDCTTIHYNFMCNSSCMGGMNRRPIITIITLEDSN
GKLLGRSSFEVRVCACPGRDRRTEEENFRKKGEPCPEPPPGSTKRALPPSTSTAPPQKKK
PLDGEYFTLQIRGRDRFEMFREMNEALELKDALSGREPGGSRAHSSHLKAKKGQSTSRHK
KPMLKREGLDSD
>tr|A0A9V1DWE6|A0A9V1DWE6_PANPR Cellular tumor antigen p53 OS=Panthera pardus OX=9691 GN=TP53 PE=3 SV=1
MQEPPLELTIEPPLSQETFSELWNLLPENNVLSSELSSAMNELPLSEDVANWLDEAPDDA
SGMSVVPAPAAPAPATPAPAISWPLSSFVPSQKTYPGAYGFHLGFLQSGTAKSVTCTYSP
PLNKLFCQLAKTCPVQLWVRSPPPPGTCVRAMAIYKKSEFMTEVVRRCPHHERCPDSSDG
LAPPQHLIRVEGNLHAKYLDDRNTFRHSVVVPYEPPEVGSDCTTIHYNFMCNSSCMGGMN
RRPIITIITLEDSNGKLLGRNSFEVRVCACPGRDRRTEEENFRKKGEPCPEPPPGSTKRA
LPPSTSSTPPQKKKPLDGEYFTLQIRGRERFEMFRELNEALELKDAQSGKEPGGSRAHSS
HLKAKKGQSTSRHKKPMFKREGLDSD
>tr|A0A2U3VT95|A0A2U3VT95_ODORO Cellular tumor antigen p53 OS=Odobenus rosmarus divergens OX=9708 GN=TP53 PE=3 SV=1
MQDPQSELTIDPPLSQETFSELWNLLPENNVLSPELSPAVDELLLSEGVANWLDAGSDDA
PRMPAAPAPAGPGPTTSWPLSSFVPSPKTYPGTYGFRLGFLHSGTAKSVTCTYSPSLNKL
FCQLAKTCPVQLWVSSPPPPDTCVRAMAIYKKSEFVTEVVRRCPHHERCPDNSDGLAPPQ
HLIRVEGNLRAKYLDDRNTFRHSVVVPYEPPEVGSDCTTVHYNYMCNSSCMGGMNRRPIL
TIITLEDSSGTVLGRSSFEVRVCACPGRDRRTEEENFRKKGEPCPEPPPGSTKRALTPST
SSSPPQKKKPLDGEYFTLQIRGRERFNMFRELNEALELKDALSGKEPGGSRAHSSHLKAK
KGQSTSRHKKLMLKREGPDSD
>tr|A0A2U3Y5G3|A0A2U3Y5G3_LEPWE Cellular tumor antigen p53 OS=Leptonychotes weddellii OX=9713 GN=TP53 PE=3 SV=1
MQDPQSELTIDPPLSQETFSELWNLLPENNVLSSELSPAVDELLLSEGVANWLDTGSDDA
PRMSAAPAPAGLGPATSWPLSSFVPSPKTYPGTYGFRLGFLHSGTAKSVTCTYSPSLNKL
FCQLAKTCPVQLWVSSPPPPDTCVRAMAIYKKSEFVTEVVRRCPHHERCPDSSDGLAPPQ
HLIRVEGNLRAKYLDDRNTFRHSVVVPYEPPEVGSDCTTVHYNYMCNSSCMGGMNRRPIL
TIITLEDSSGNVLGRSSFEVRVCACPGRDRRTEEENFRKKGEPCPEPPPGSTKRALTPST
SSSPPQKKKPLDGEYFTLQIRGRERFNMFRELNEALELKDALSGKEPGGSRAHSSHLKAK
KGQSTSRHKKLMFKREGPDSD
>tr|A0A452QA33|A0A452QA33_URSAM Cellular tumor antigen p53 OS=Ursus americanus OX=9643 GN=TP53 PE=3 SV=1
MQDPQSELTIDPPLSQETFSELWNLLPENNVLSSELSPGMDELLLSEGVVNWMDEGSDDT
PRMPVAPAPAAPGPAISWPLSSSVPSPKTYPGTYGFRLGFLHSGTAKSVTCTYSPSLNKL
FCQLAKTCPVQLWVNSPPPPDTCVRAMAIYKKSEFVTEVVRRCPHHERCSDGSDGLAPPQ
HLIRVEGNLRAKYLDDRNTFRHSVVVPYEPPEVGSDCTTVHYNYMCNSSCMGGMNRRPIL
TIITLEDSSGNVLGRSSFEVRVCACPGRDRRTEEENFRKKGESSPEPPPGSTKRALPPST
SCSPPQKKKPLDGEYFTLQIRGRERFNMFRELNEALELKDALSGKEPGGSRAHSSHLKAK
KGQSTSRHKKLMFKREGPDSD
>tr|A0A667GWT3|A0A667GWT3_LYNCA Cellular tumor antigen p53 OS=Lynx canadensis OX=61383 PE=3 SV=1
MPDPPSLHSGRTVLPGATMQEPPLELTIEPPLSQETFSELWNLLPENNVLSSELSSAMNE
LPLSEDVANWLDEAPDDASGMSAVPAPAAPAPATPAPAISWPLSSFVPSQKTYPGAYGFH
LGFLQSGTAKSVTCTYSPPLNKLFCQLAKTCPVQLWVRSPPPPGTCVRAMAIYKKSEFMT
EVVRRCPHHERCPDSSDGLAPPQHLIRVEGNLHAKYLDDRNTFRHSVVVPYEPPEVGSDC
TTIHYNFMCNSSCMGGMNRRPIITIITLEDSNGKLLGRNSFEVRVCACPGRDRRTEEENF
RKKGEPCPEPPPGSTKRALPPSTSSTPPQKKKPLDGEYFTLQIRGRERFEMFRELNEALE
LKDAQSGKEPGGSRAHSSHLKAKKGQSTSRHKKPMLKREGLDSD
>tr|A0A6G1A9W5|A0A6G1A9W5_CROCR Cellular tumor antigen p53 (Fragment) OS=Crocuta crocuta OX=9678 GN=Tp53 PE=3 SV=1
ATMQEPPLELNIEPPLSQETFSELWNLLPENNVLSSELSLEVNELPLSEDVANWLDEAPD
DASRMSAAPAPTAPAPATPAPAISWPLSSFVPSQKTYPGAYGFRLGFLQSGTAKSVTCTY
SPSLNKLFCQLAKTCPVQLWVSSPPPPGTCVRAMAIYKKSEFMTEVVRRCPHHERCPDSS
DGLAPPQHLIRVEGNMHAKYLDDRNTFRHSVVVPYEPPEVGSDCTTIHYNFMCNSSCMGG
MNRRPIITIITLEDSNGKLLGRNSFEVRVCACPGRDRRTEEENFRKKGEPCPEPPPGSTK
RALPPSTSSTPPQKKKPLDGEYFTLQIRGRDRFEMFREMNEALELKDALNGREPGGSRAH
S
>tr|A0A6J1YF15|A0A6J1YF15_ACIJB Cellular tumor antigen p53 OS=Acinonyx jubatus OX=32536 GN=TP53 PE=3 SV=1
MQEPPLELTIEPPLSQETFSELWNLLPENNVLSSELSSAMNELPLSEDVANWLDEAPDDA
SGMSAVPAPAAPAPATPAPAISWPLSSFVPSQKTYPGAYGFHLGFLQSGTAKSVTCTYSP
PLNKLFCQLAKTCPVQLWVRSPPPPGTCVRAMAIYKKSEFMTEVVRRCPHHERCPDSSDG
LAPPQHLIRVEGNLHAKYLDDRNTFRHSVVVPYEPPEVGSDCTTIHYNFMCNSSCMGGMN
RRPIITIITLEDSNGKLLGRNSFEVRVCACPGRDRRTEEENFRKKGEPCPEPPPGSTKRA
LPPSTSSTPPQKKKPLDGEYFTLQIRGRERFEMFRELNEALELKDAQSGKEPGGSRAHSS
HLKAKKGQSTSRHKKPMLKREGLDSD
>tr|A0A6P6HL51|A0A6P6HL51_PUMCO Cellular tumor antigen p53 OS=Puma concolor OX=9696 GN=TP53 PE=3 SV=1
MQEPPLELTIEPPLSQETFSELWNLLPENNVLSSELSSAMNELPLSEDVTNWLDEAPDDA
SGMSAVPAPAAPAPATPAPAISWPLSSFVPSQKTYPGAYGFHLGFLQSGTAKSVTCTYSP
PLNKQSHGDLPCGSWVPTSLPHLELRSPPLMAIYQFREFMTEVVRRCPHHERCPDSSDGL
APPQHLIRVEGNLHAKYLDDRNTFRHSVVVPYEPPEVGSDCTTIHYNFMCNSSCMGGMNR
RPIITIITLEDSNGKLLGRNSFEVRVCACPGRDRRTEEENFRKKGEPCPEPPPGSTKRAL
PPSTSSTPPQKKKPLDGEYFTLQIRGRERFEMFRELNEALELKDAQSGKEPGGSRAHSR
>tr|A0A8C9K4J3|A0A8C9K4J3_PANTA Cellular tumor antigen p53 OS=Panthera tigris altaica OX=74533 GN=TP73 PE=3 SV=1
MSHPAAAADEGATFEHLWRSLEPDSTYFDLPQPSQGNNAVVSGSGASMDVLHLQGMTTPV
MVSGEAVCGGSPATPPPHRTRTVSLAQYLPRTHLGGPGHGTASPPAGDSSSMVSPSPWKQ
DPGTGKSPGRVAVSLQEHQAGDPGYSPLLKKLYCQIAKTCPIQIKVSTPPPPGTVIRAMP
VYKKAEHVTEVVKRCPNHELGRDFNEGQSAPASHLIRVEGNNLSQYVDDPVTGRQSVMVP
YEPPQVGTEFTTILYNFMCNSSCVGGMNRRPILIIITLETRDVGPALGFGLPPLPPLAAF
KQSPPAVPALGTNVKKRRHGDEDVYYMHVRGRENFEILMKVKESLELRELGPQQLVDAYR
QQQQHHALPANGEMNSGHGAQSMVSGSHCTPPPYHADPSLVSFLTGLGCPNCIEYFTSQG
LQNIYHLQNLTTEVGAPPADPEARALCQAQPPPSRPASYGVSPGERVVGELSCSGSVWTG
RPPGAPGSGPLTWTWLRSCSHAPSGPAAFDLGDRLFPTLQSCEGQGRKGLGTGTSQCHLQ
REKLRPKEDKSHLRVLGSDCARLQASWAP
>tr|G1MEP6|G1MEP6_AILME Cellular tumor antigen p53 OS=Ailuropoda melanoleuca OX=9646 GN=TP53 PE=3 SV=2
MDSVVGRLEFPLRLSVCLKAEDGWGGLGWSGSSRGWQEQPGSWGDQGPRHLRPWYGAGGG
VPALGLGSPGWAYLRLYPHFALHSSHAPFPGAAMQDPQSELTIDPPLSQETFSELWNLLP
ENNVLSSELSPGVDELLLSEGVVNWMDEGSDDTPRMPVAPAPAAPGPAISWPLSSSVPSP
KTYPGTYGFRLGFLHSGTAKSVTCTYSPSLNKLFCQLAKTCPVQLWVNSPPPPDTCVRAM
AIYKKSEFVTEVVRRCPHHERCSDSSDGLAPPQHLIRVEGNLRAKYLDDRNTFRHSVVVP
YEPPEVGSDCTTVHYNYMCNSSCMGGMNRRPILTIITLEDSSGNVLGRSSFEVRVCACPG
RDRRTEEENFRKKGEPSPELPPGSTKRALPPSTSCSPPQKKKPLDGEYFTLQIRGRERFN
MFRELNEALELKDALSGKEPGGSRAHSSHLKAKKGQSTSRHKKLMFKREGPDSD
>tr|M3YC88|M3YC88_MUSPF Cellular tumor antigen p53 OS=Mustela putorius furo OX=9669 GN=TP53 PE=3 SV=1
MQDPQSELTIDPPLSQETFSELWNLLPENNVLSPAVDELLSEGVNWLGEGSNDAPRMPAT
PAPAAPGPAPSWPLSSFVPSPKTYPGTYGFRLGFLHSGTAKSVTCTYSPSLNKLFCQLAK
TCPVQLWVSSPPPADTCVRAMAIYKKSEFVTEVVRRCPHHERCSDSSDGLAPPQHLIRVE
GNLRAKYLDDRNTFRQSVVVPYEPPEVGSDCTTIHYNYMCNSSCMGGMNRRPILTIITLE
DSSGNVLGRSSFEVRVCACPGRDRRTEEENFRKKGEPCPEPPPGSTKRALPPSTSSSPPQ
KKKPLDGEYFTLQIRGLERYNMFRELNEALELKDALNGKEPGGSRPHSSHLKAKKGQSTS
RHKKPMLKREGPDSD
