# Supplementary material for: Structural and mechanistic diversity in p53-mediated regulation of organismal longevity across taxonomical orders
Source: PLoS Comput Biol. 2025 May 2;21(5):e1012382. doi: 10.1371/journal.pcbi.1012382 (PMC12068700; doi:10.1371/journal.pcbi.1012382)
Supplement: S1 Protocol — The code is also accessible in the author’s GitHub repository. (ZIP) [file pcbi.1012382.s005.zip › RES_analysis_/sequences/artiodactyla.fasta]

>tr|A0A452G0A3|A0A452G0A3_CAPHI Cellular tumor antigen p53 OS=Capra hircus OX=9925 GN=TP53 PE=3 SV=1
MEESQAELGVEPPLSQETFSDLWNLLPENNLLSSELSAPVDDLLPYSEDVVTWLDECPNE
APQMPEPPAQAALAPATSWPLSSFVPSQKTYPGNYGFRLGFLHSGTAKSVTCTYSPSLNK
LFCQLAKTCPVQLWVDSPPPPGTRVRAMAIYKKLEHMTEVVRRCPHHERSSDYSDGLAPP
QHLIRVEGNLRAEYFDDRNTFRHSVVVPYESPEIESECTTIHYNFMCNSSCMGGMNRRPI
LTIITLEDSRGNLLGRNSFEVRVCACPGRDRRTEEENFRKKGQSCPEPPPGSTKRALPSS
TSSSPQQKKKPLDGEYFTLQIRGRKRFEMFRELNEALELMDAQAGREPGESRAHSSHLKS
KKGPSPSCHKKPMLKREGPDSD
>tr|A0A5N3WLG9|A0A5N3WLG9_MUNMU Cellular tumor antigen p53 OS=Muntiacus muntjak OX=9888 GN=FD754_005844 PE=3 SV=1
MEESQAELSMEPPLSQETFSDLWNLLPENNLLSSELSSPVSDLLSPVMTSEDVANWLDEC
PNEAPQMPEPPAPAALPPAISWPLSSFIPSQKTYPGNYGFRLGFLHSGTAKSVTCTYSPS
LNKLFCQLAKTCPVQLWVDLPPPPGTRVRAMAIYKKSEHMTEVVRRCPHHERSDYSDGLA
PPQHLIRVEGNLRAEYLDDRNTFRHSVVVPYEPPEIASECTTIHYNFMCNSSCMGGMNRR
PILTIITLEDSRGNLLGRNSFEVRVCACPGRDRRIEEENFHKKGQSCPEPPPGSTKRALP
TSTSSSPQQKKKPLDGEYFTLQIRGRKRYEMFRELNEALELMDAQARREPGESRAHSSHL
KSKKGSSPSCHKKPMLKREGPDSD
>tr|A0A6I9IU13|A0A6I9IU13_VICPA Cellular tumor antigen p53 OS=Vicugna pacos OX=30538 GN=TP53 PE=3 SV=1
MEESQSELGVEPPLSQETFSDLWKLLPENNLLSSEFSPAVDELLLSPEVTNWLDENPDEA
PRMQEPPVPTASAPATSWPLSSFVPSQKTYPGSYGFRLGFLHSGTAKSVTCTYSPPLNKL
FCQLAKTCPVQLWVSSLPPPGTRVRAMAIYKKSEYMTEVVRRCPHHERSSDYSDGLAPPQ
HLIRVEGNLRAKYLDDRNTFRHSVVVPYEPPEVGSDCTTIHYNFMCNSSCMGGMNRRPIL
TIITLEDASGNLLGRNSFEVRVCACPGRDRRTEEENFRKKGQPCPELPPGSTKRALPTSS
SSSPPQKKKPLDGEYFTLQIRGRERFEMFRELNEALELKDAQAGKEPGENKAHSSHLKSK
KGQSPSRHKKLMFKREGPDSD
>tr|A0A6J0VGP1|A0A6J0VGP1_ODOVR Cellular tumor antigen p53 OS=Odocoileus virginianus texanus OX=9880 GN=TP53 PE=3 SV=1
MEESQAELGMEPPLSQETFSDLWNLLPENNLLSSELSSPVSDLLSPVMTSEDVANWLDEC
PNEAPQMAEPLAPAALPPATPTPATSWPLSSFIPSQKTYPGNYGFRLGFLHSGTAKSVTC
TYSPSLNKLFCQLAKTCPVQLWVDLPPPPGTRVRAMAVYKKSEHMTEVVRRCPHHERSDY
SDGLAPPQHLIRVEGNLRAEYLDDRNTFRHSVVVPYEPPEIASECTTIHYNFMCNSSCMG
GMNRRPILTIITLEDSRGNLLGRNSFEVRVCACPGRDRRIEEENFYKKGQSCPEPPPGST
KRALPTSTSSSPQQKKKPLDGEYFTLQIRGRKRFEMFRELNEALELRDAQARREPGESRA
HSSHLKSKKGSSPSCHKKPMLKREGPDSD
>tr|A0A6P3HQA5|A0A6P3HQA5_BISBB Cellular tumor antigen p53 OS=Bison bison bison OX=43346 GN=TP53 PE=3 SV=1
MEESQAELNVEPPLSQETFSDLWNLLPENNLLSSELSAPVDDLLPYTDVATWLDECPNEA
PQMPEPSAPAAPPPATPAPATSWPLSSFVPSQKTYPGNYGFRLGFLHSGTAKSVTCTYSP
SLNKLFCQLAKTCPVQLWVDSPPPPGTRVRAMAIYKKLEHMTEVVRRCPHHERSSDYSDG
LAPPQHLIRVEGNLRAEYLDDRNTFRHSVVVPYESPEIDSECTTIHYNFMCNSSCMGGMN
RRPILTIITLEDSCGNLLGRNSFEVRVCACPGRDRRTEEENLRKKGQSCPEPPPRSTKRA
LPTNTSSSPQPKKKPLDGEYFTLQIRGFKRYEMFRELNDALELKDALDGREPGESRAHSS
HLKSKKRPSPSCHKKPMLKREGPDSD
>tr|A0A9W3H045|A0A9W3H045_CAMBA Cellular tumor antigen p53 OS=Camelus bactrianus OX=9837 GN=TP53 PE=3 SV=1
MEESQSELGVEPPLSQETFSDLWKLLPENNLLSSELSPAVDELLLSPEVTNWLDENPDEA
PRMQEPPVPAAPAPATSWPLSSFVPSQKTYPGSYGFRLGFLHSGTAKSVTCTYSPPLNKL
FCQLAKTCPVQLWVSSLPPPGTRVRAMAIYKKSEYMTEVVRRCPHHERSSDYSDGLAPPQ
HLIRVEGNLRAKYLDDRNTFRHSVVVPYEPPEVGSDCTTIHYNFMCNSSCMGGMNRRPIL
TIITLEDASGNLLGRNSFEVRVCACPGRDRRTEEENFRKKGQPCPELPPGSTKRALPTSS
SSSPPQKKKPLDGEYFTLQIRGRERFEMFRELNEALELKDAQAGKEPGENKAHSSHLKSK
KGQSPSRHKKLMFKREGPDSD
>sp|P51664|P53_SHEEP Cellular tumor antigen p53 OS=Ovis aries OX=9940 GN=TP53 PE=2 SV=1
MEESQAELGVEPPLSQETFSDLWNLLPENNLLSSELSAPVDDLLPYSEDVVTWLDECPNE
APQMPEPPAQAALAPATSWPLSSFVPSQKTYPGNYGFRLGFLHSGTAKSVTCTYSPSLNK
LFCQLAKTCPVQLWVDSPPPPGTRVRAMAIYKKLEHMTEVVRRSPHHERSSDYSDGLAPP
QHLIRVEGNLRAEYFDDRNTFRHSVVVPYESPEIESECTTIHYNFMCNSSCMGGMNRRPI
LTIITLEDSRGNLLGRSSFEVRVCACPGRDRRTEEENFRKKGQSCPEPPPGSTKRALPSS
TSSSPQQKKKPLDGEYFTLQIRGRKRFEMFRELNEALELMDAQAGREPGESRAHSSHLKS
KKGPSPSCHKKPMLKREGPDSD
>sp|P67939|P53_BOVIN Cellular tumor antigen p53 OS=Bos taurus OX=9913 GN=TP53 PE=2 SV=1
MEESQAELNVEPPLSQETFSDLWNLLPENNLLSSELSAPVDDLLPYTDVATWLDECPNEA
PQMPEPSAPAAPPPATPAPATSWPLSSFVPSQKTYPGNYGFRLGFLQSGTAKSVTCTYSP
SLNKLFCQLAKTCPVQLWVDSPPPPGTRVRAMAIYKKLEHMTEVVRRCPHHERSSDYSDG
LAPPQHLIRVEGNLRAEYLDDRNTFRHSVVVPYESPEIDSECTTIHYNFMCNSSCMGGMN
RRPILTIITLEDSCGNLLGRNSFEVRVCACPGRDRRTEEENLRKKGQSCPEPPPRSTKRA
LPTNTSSSPQPKKKPLDGEYFTLQIRGFKRYEMFRELNDALELKDALDGREPGESRAHSS
HLKSKKRPSPSCHKKPMLKREGPDSD
>sp|Q9TUB2|P53_PIG Cellular tumor antigen p53 OS=Sus scrofa OX=9823 GN=TP53 PE=2 SV=1
MEESQSELGVEPPLSQETFSDLWKLLPENNLLSSELSLAAVNDLLLSPVTNWLDENPDDA
SRVPAPPAATAPAPAAPAPATSWPLSSFVPSQKTYPGSYDFRLGFLHSGTAKSVTCTYSP
ALNKLFCQLAKTCPVQLWVSSPPPPGTRVRAMAIYKKSEYMTEVVRRCPHHERSSDYSDG
LAPPQHLIRVEGNLRAEYLDDRNTFRHSVVVPYEPPEVGSDCTTIHYNFMCNSSCMGGMN
RRPILTIITLEDASGNLLGRNSFEVRVCACPGRDRRTEEENFLKKGQSCPEPPPGSTKRA
LPTSTSSSPVQKKKPLDGEYFTLQIRGRERFEMFRELNDALELKDAQTARESGENRAHSS
HLKSKKGQSPSRHKKPMFKREGPDSD
>XP_057572051.1 cellular tumor antigen p53 [Hippopotamus amphibius kiboko]
MEESQAELGVEPPLSQETFSDLWKLLPENNLLSCELSPALGDLLSPEEVANWLDESPNEAPEMPGPPAPA
TPTPATPTPATSWPLSSFVPSQKTYAGSYGFRLGFLHSGTAKSVTCTYSPALNKLFCQLAKTCPVQLWVS
SPPPPGTRVRAMAIYKKSEFMTEVVRRCPHHERCSDYSDGLAPPQHLIRVEGNLRAEYLDDRNTFRHSVV
VPYEPPEVGSDCTTIHYNFMCNSSCMGGMNRRPILTIITLEDSKGSLLGRNSFEVRVCACPGRDRRTEEE
NFRKKGQSCPEPPPGSTKRALPASTGSSPQQKKKPLDGEYFTLQIRGRERFEMFRELNEALELKDALAGR
EPGESRAHSSHLKSKKGQSPSRHKKLMFKREGPDSD
>tr|A0A0N7FDT7|A0A0N7FDT7_BOSMU Cellular tumor antigen p53 OS=Bos mutus grunniens OX=30521 GN=TP53 PE=2 SV=1
MEESQAELNVEPPLSQETFSDLWNLLPENNLLSSELSAPVDDLLPYTDVATWLDECPNEA
PQMPEPSAPAAPPPATPAPATSWPLSSFVPSQKTYPGNYGFRLGFLHSGTAKSVTCTYSP
SLNKLFCQLAKTCPVQLWVDSPPPPGTRVRAMAIYKKLEHMTEVVRRCPHHERSSDYSDG
LAPPQHLIRVEGNLRAEYLDDRNTFRHSVVVPYESPEIDSECTTIHYNFMCNSSCMGGMN
RRPILTIITLEDSCGNLLGRNSFEVRVCACPGRDRRTEEENLRKKGQSCPEPPPRSTKRA
LPTNTSSSPQPKKKPLDGEYFTLQIRGFKRYEMFRELNDALELKDALDGREPGESRAHSS
HLKSKKRPSPSCHKKPMLKREGPDSD
>tr|A0A5N4D2L6|A0A5N4D2L6_CAMDR Cellular tumor antigen p53 OS=Camelus dromedarius OX=9838 GN=Cadr_000018661 PE=3 SV=1
MEESQSELGVEPPLSQETFSDLWKLLPENNLLSSELSPAVDELLLSPEVTNWLDENPDEA
PRMQEPPVPAAPAPATSWPLSSFVPSQKTYPGSYGFRLGFLHSGTAKSVTCTYSPPLNKL
FCQLAKTCPVQLWVSSLPPPGTRVRAMAIYKKSEYMTEVVRRCPHHERSSDYSDGLAPPQ
HLIRVEGNLRAKYLDDRNTFRHSVVVPYEPPEVGSDCTTIHYNFMCNSSCMGGMNRRPIL
TIITLEDASGNLLGRNSFEVRVCACPGRDRRTEEENFRKKGQPCPELPPGSTKRALPTSS
SSSPPQKKKPLDGEYFTLQIRGRERFEMFRELNEALELKDAQAGKEPGENKAHSSHLKSK
KGQSPSRHKKLMFKREGPDSD
>tr|F6MDM8|F6MDM8_BUBBU Cellular tumor antigen p53 OS=Bubalus bubalis OX=89462 GN=p53 PE=2 SV=1
MEESQAELNVEPPLSQETFSDLWNLLPENNLLSSELSAPVDDLLPYTDVATWLDECPNEV
PQMPEPSAPAAPPPATPAPATSWPLSSFVPSQKTYPGNYGFRLGFLHSGTAKSVTCTYSP
SLNKLFCQLAKTCPVQLWVDSPPPPGTRVRAMAIYKKLEHMTEVVRRCHHHERSSDYSDG
LAPPQHLIRVEGNLRAEYLDDRNTLRHSVVVPYESPEIDSECTTTHYNFMCNSSCMGGMN
RRPILTIITLEDSCGNLLGRNSFEVRVCACPGRDRRTEEENFRKKGQSCPEPPPGSTKRA
LPTNTSSSPQQKKKRLDEEYFTLQIRGLKRYEMFRELNDALELKDALDGREPGESRAHSS
HLKSKKRPSPSCHKKPMLKREGPDSD
>sp|P67938|P53_BOSIN Cellular tumor antigen p53 OS=Bos indicus OX=9915 GN=TP53 PE=2 SV=1
MEESQAELNVEPPLSQETFSDLWNLLPENNLLSSELSAPVDDLLPYTDVATWLDECPNEA
PQMPEPSAPAAPPPATPAPATSWPLSSFVPSQKTYPGNYGFRLGFLQSGTAKSVTCTYSP
SLNKLFCQLAKTCPVQLWVDSPPPPGTRVRAMAIYKKLEHMTEVVRRCPHHERSSDYSDG
LAPPQHLIRVEGNLRAEYLDDRNTFRHSVVVPYESPEIDSECTTIHYNFMCNSSCMGGMN
RRPILTIITLEDSCGNLLGRNSFEVRVCACPGRDRRTEEENLRKKGQSCPEPPPRSTKRA
LPTNTSSSPQPKKKPLDGEYFTLQIRGFKRYEMFRELNDALELKDALDGREPGESRAHSS
HLKSKKRPSPSCHKKPMLKREGPDSD
>tr|A0A341BQX3|A0A341BQX3_NEOAA Cellular tumor antigen p53 OS=Neophocaena asiaeorientalis asiaeorientalis OX=1706337 GN=TP53 PE=3 SV=1
MEESQAELGVEPPLSQETFSDLWKLLPENNLLSSELSPAVDDLLLSPEDVANWLDERPDE
APQMPEPPAPAAPTPATPAPATSWPLSSFVPSQKTYPGSYGFHLGFLHSGTAKSVTCTYS
PALNKLFCQLAKTCPVQLWVSSPPPPGTRVRAMAIYKKSEYMTEVVRRCPHHERCSDYSD
GLAPPQHLIRVEGNLRAEYLDDRNTFRHSVVVPYEPPEVGSDCTTIHYNFMCNSSCMGGM
NRRPILTIITLEDSNGNLLGRNSFEVRVCACPGRDRRTEEENFHKKGQSCPELPTGSAKR
ALPTGTSSSPPQKKKPLDGEYFTLQIRGRERFEMLRELNEALELKDAQAGKEPGESRAHS
SHLKSKKGQSPSRHKKLMFKREGPDSD
>tr|A0A2U4C2U9|A0A2U4C2U9_TURTR Cellular tumor antigen p53 OS=Tursiops truncatus OX=9739 GN=TP53 PE=3 SV=1
MEELQAELGVEPPLSQETFSDLWKLLPENNLLSSELSPAVDDLLLSPEDVANWLDERPDE
APQMPEPPAPAAPTPAAPAPATSWPLSSFVPSQKTYPGSYGFRLGFLHSGTAKSVTCTYS
PPLNKLFCQLAKTCPVQLLVSSPPPPGTRVRAMAIYKKSEYMTEVVRRCPHHERCSDYSD
GLAPPQHLIRVEGNLRAEYLDDRHTFRHSVVVPYEPPEVGSDCTTIHYNFMCNSSCMGGM
NRRPILTIITLEDSNGNLLGRNSFEVRVCACPGRDRRTEEENFRKKGQSCPELPTGSAKR
ALPTSTSSSPPQKKKPLDGEYFTLQIRGRERFEMFRELNEALELKDAQAGKEPGESRAHS
SHLKSKKGPSPSRHKKLMFKREGPDSD
>tr|A0A340X8E6|A0A340X8E6_LIPVE Cellular tumor antigen p53 OS=Lipotes vexillifer OX=118797 GN=TP53 PE=3 SV=1
MEESQAELGVEPPLSQETFSDLWKLLPENNLLSSELSPAVDDLLLSPEDVANWLDEPAPA
PATSWPLSSFVPSQKTYPGSYGFRLGFLHSGTAKSVTCTYSPALNKLFCQLAKTCPVQLL
VSSPPPPGTRVRAMAIYKKSEYMTEVVRRCPHHERCSDYSDGLAPPQHLIRVEGNLRAEY
LDDRNTFRHSVVVPYEPPEVGSDCTTIHYNFMCNSSCMGGMNRRPILTIITLEDSNGNLL
GRNSFEVRVCACPGRDRRTEEENFHKKGQSCPELPPGSAKRALPTGTSSSPPQKKKPLDG
EYFTLQIRGRERFEMFRELNEALELKDAQAGKEPGESRAHSSHLKSKKGQSPSRHKKLMF
KREGPDSD
>tr|A0A455C1G1|A0A455C1G1_PHYMC Cellular tumor antigen p53 OS=Physeter macrocephalus OX=9755 GN=TP53 PE=3 SV=1
MEESQAELGVEPPLSQETFSDLWKLLPENNLLSSELSPAVDDLLLSPEDVANWLDERPDE
APQMPESPAPAAPAPAAPAPATSWPLSSFVPSQKTYPGSYEFRLGFLHSGTAKSVTCTYS
PALNKLFCQLAKTCPVQLWVSSPPPPGTRVRAMAIYKKSEYMTEVVRRCPHHERCSDYSD
GLAPPQHLIRVEGNLRAEYLDDRNTFRHSVVVPYEPPEVGSDCTTIHYNFMCNSSCMGGM
NRRPILTIITLEDSNGNLLGRNSFEVRVCACPGRDRRTEEENFRKKGQSCPEPPPGSAKR
ALPTSTSSSPPQKKKPLDGEYFTLQIRGRERFEMFRELNEALELKDAQAGKEPGESRAHS
SHLKSKKGQSPSRHKKLMFKREGPDSD
>tr|A0A4V5P9N3|A0A4V5P9N3_MONMO Cellular tumor antigen p53 OS=Monodon monoceros OX=40151 GN=TP53 PE=3 SV=1
MEESQAELGVEPPLSQETFSDLWKLLPENNLLSSELSPAVDDLLLSPEDVANWLDERPDE
APQMPEPPAPAAPTPAAPAPATSWPLSSFVPSQKTYPGSYGFHLGFLHSGTAKSVTCTYS
PALNKLFCQLAKTCPVQLWVSSPPPPGTRVRAMAIYKKSEYMTEVVRRCPHHERCSDYSD
GLAPPQHLIRVEGNLRAEYLDDRNTFRHSVVVPYEPPEVGSDCTTIHYNFMCNSSCMGGM
NRRPILTIITLEDSNGNLLGRNSFEVRVCACPGRDRRTEEENFHKKGQSCPELPTGSAKR
ALPTGTSSSPPQKKKPLDGEYFTLQIRGRERFEMFRELNEALELKDAQAGKEPGESRAHS
SHLKSKKGQSPSRHKKLMFKREGPDSD
>tr|A0A6A1Q3Q7|A0A6A1Q3Q7_BALPH Cellular tumor antigen p53 OS=Balaenoptera physalus OX=9770 GN=E2I00_019986 PE=3 SV=1
MEESQAELGVEPPLSQETFSDLWKLLPENNLLSSELSPAVDDLLLSPEDVANWLDERPDE
APQMPEPTAPAAPAPAAPAPATSWPLSSFVPSQKTYPGSYGFRLDFLRSGTAKSVTCTYS
PALNKLFCQLAKTCPVQLWVSSPPPPGTRVRAMAIYKKSEYMTEVVRRCPHHERCSDYSD
GLAPPQHLIRVEGNLRAEYLDDRHTFRHSVVVPYEPPEVGSDCTTIHYNFMCNSSCMGGM
NRRPILTIITLEDSSGNLLGRNSFEVRVCACPGRDRRTEEENFRKKGQSGPEPPPGSAKR
ALPTSTSSSPPQKKKPLDGEYFTLQIRGRERFEMFRELNEALELKDAQAGKEPGESRAHS
SHLKSKKGQSPSRHKKLMFKREGPDSD
>tr|A0A8C0DFA9|A0A8C0DFA9_BALMU Cellular tumor antigen p53 OS=Balaenoptera musculus OX=9771 GN=TP53 PE=3 SV=1
MEESQAELGVEPPLSQETFSDLWKLLPENNLLSSELSPAVDDLLLSPEDVANWLDERPDE
APQMPEPTAPAAPAPAAPAPATSWPLSSFVPSQKTYPGSYGFRLGFLHSGTAKSVTCTYS
PALNKLFCQLAKTCPVQLWVSSPPPPGTRVRAMAIYKKSEYMTEVVRRCPHHERCSDYSD
GLAPPQHLIRVEGNLRAEYLDDRNTFRHSVVVPYEPPEVGSDCTTIHYNFMCNSSCMGGM
NRRPILTIITLEDSGGNLLGRNSFEVRVCACPGRDRRTEEENFHKKGQSGPEPPPGSAKR
ALPTSTSSSPPQKKKPLDGEYFTLQIRGRERFEMFRELNEALELKDAQAGKEPGESRAHS
SHLKSKKGQSPSRHKKLMFKREGPDSD
>sp|Q8SPZ3|P53_DELLE Cellular tumor antigen p53 OS=Delphinapterus leucas OX=9749 GN=TP53 PE=2 SV=1
MEESQAELGVEPPLSQETFSDLWKLLPENNLLSSELSPAVDDLLLSPEDVANWLDERPDE
APQMPEPPAPAAPTPAAPAPATSWPLSSFVPSQKTYPGSYGFHLGFLHSGTAKSVTCTYS
PALNKLFCQLAKTCPVQLWVSSPPPPGTRVRAMAIYKKSEYMTEVVRRCPHHERCSDYSD
GLAPPQHLIRVEGNLRAEYLDDRNTFRHSVVVPYEPPEVGSDCTTIHYNFMCNSSCMGGM
NRRPILTIITLEDSNGNLLGRNSFEVRVCACPGRDRRTEEENFHKKGQSCPELPTGSAKR
ALPTGTSSSPPQKKKPLDGEYFTLQIRGRERFEMFRELNEALELKDAQAGKEPGESRAHS
SHLKSKKGQSPSRHKKLMFKREGPDSD
>UPI00293D9E1D status=active
MEELQAELGVEPPLSQETFSDLWKLLPENNLLSSELSPAVDDLLLSPEDVANWLDERPDE
APQMPEPPAPAAPTPAAPAPATSWPLSSFVPSQKTYPGSYGFRLGFLHSGTAKSVTCTYS
PPLNKLFCQLAKTCPVQLLVSSPPPPGTRVRAMAIYKKSEYMTEVVRRCPHHERCSDYSD
GLAPPQHLIRVEGNLRAEYLDDRNTFRHSVVVPYEPPEVGSDCTTIHYNFMCNSSCMGGM
NRRPILTIITLEDSNGNLLGRNSFEVRVCACPGRDRRTEEENFRKKGQSCPELPTGSAKR
ALPTSTSSSPPQKKKPLDGEYFTLQIRGRERFEMFRELNEALELKDAQAGKEPGESRAHS
SHLKSKKGPSPSRHKKLMFKREGPDSD
>UPI002A5A2F50 status=active
MEESQAELGVEPPLSQETFSDLWKLLPENNLLSSELSPAVDDLLLSPEDVANWLDERPDE
APQMPEPPALAAPAPAAPAPATSWPLSSFVPSQKTYPGSYGFRLGFLHSGTAKSVTCTYS
PALNKLFCQLAKTCPVQLWVSSPPPPGTRVRAMAIYKKSEYMTEVVRRCPHHERCSDYSD
GLAPPQHLIRVEGNLRAEYLDDRNTFRHSVVVPYEPPEVGSDCTTIHYNFMCNSSCMGGM
NRRPILTIITLEDSNGNLLGRNSFEVRVCACPGRDRRTEEENFRKKGQSGPEPPPGSAKR
ALPTSTSSSPPQKKKPLDGEYFTLQIRGRERFEMFRELNEALELKDAQAGKEPGESRAHS
SHLKSKKGQSPSRHKKLMFKREGPDSD
>tr|A0A383YUA7|A0A383YUA7_BALAS Cellular tumor antigen p53 OS=Balaenoptera acutorostrata scammoni OX=310752 GN=TP53 PE=3 SV=1
MEESQAELGVEPPLSQESFSDLWKLLPENNLLSSELSPAVDDLLLSPEDVANWLDERPDE
APQMPEPTAPAAPAPAAPAPATSWPLSSFVPSQKTYPGSYGFRLGFLHSGTAKSVTCTYS
PALNKLFCQLAKTCPVQLWVSSPPPPGTRVRAMAIYKKSEYMTEVVRRCPHHERCSDYSD
GLAPPQHLIRVEGNLRAEYLDDRHTFRHSVVVPYEPPEVGSDCTTIHYNFMCNSSCMGGM
NRRPILTIITLEDSSGNLLGRNSFEVRVCACPGRDRRTEEENFRKKGQSGPEPPPGSAKR
ALPTSTSSSPPQKKKPLDGEYFTLQIRGRERFEMFRELNEALELKDAQAGRELGESRAHS
SHLKSKKGQSPSRHKKLMFKREGPDSD
>XP_065753055.1 cellular tumor antigen p53 isoform X1 [Phocoena phocoena]
MEESQAELGVEPPLSQETFSDLWKLLPENNLLSSELSPAVDDLLLSPEDVANWLDERPDEAPQMPEPPAP
AAPTPAAPAPATSWPLSSFVPSQKTYPGSYGFHLGFLHSGTAKSVTCTYSPALNKLFCQLAKTCPVQLWV
SSPPPPGTRVRAMAIYKKSEYMTEVVRRCPHHERCSDYSDGLAPPQHLIRVEGNLRAEYLDDRNTFRHSV
VVPYEPPEVGSDCTTIHYNFMCNSSCMGGMNRRPILTIITLEDSNGNLLGRNSFEVRVCACPGRDRRTEE
ENFHKKGQSCPELPTGSAKRALPTGTSSSPPQKKKPLDGEYFTLQIRGRERFEMLRELNEALELKDAQAG
KEPGESRAHSSHLKSKKGQSPSRHKKLMFKREGPDSD
>XP_059988824.1 cellular tumor antigen p53 isoform X2 [Lagenorhynchus albirostris]
MEESQAELGVEPPLSQETFSDLWKLLPENNLLSSELSPAVDDLLLSPEDVANWLDERPDEAPQMPEPPAP
AAPTPAAPAPATSWPLSSFVPSQKTYPGSYGFRLGFLHSGTAKSVTCTYSPPLNKLFCQLAKTCPVQLWV
SSPPPPGTRVRAMAIYKKSEYMTEVVRRCPHHERCSDYSDGLAPPQHLIRVEGNLRAEYLDDRNTFRHSV
VVPYEPPEVGSDCTTIHYNFMCNSSCMGGMNRRPILTIITLEDSNGNLLGRNSFEVRVCACPGRDRRTEE
ENFRKKGQSCPELPTGSAKRALPTGTSSSPPQKKKPLDGEYFTLQIRGRERFEMFRELNEALELKDAQAG
KEPGESRAHSSHLKSKKGPSPSRHKKLMFKREGPDSD
>XP_059937197.1 cellular tumor antigen p53 [Mesoplodon densirostris]
MEESQAELSVEPPLSQETFSDLWKLLPENNLLSSELSPAVDDLLLSPEDVANWLDERPDEAPQMPEPPAP
AAPAPAAPAPATSWPLSSFVPSQKTYPGSYGFHLGFLRSGTAKSVTCTYSPALNKLFCQLAKTCPVQLWV
SSPPPPGTRVRAMAIYKKSEYMTEVVRRCPHHERCSDYSDGLAPPQHLIRVEGNLRAEYLDDRNTFRHSV
VVPYEPPEVGSDCTTIHYNFMCNSSCMGGMNRRPILTIITLEDSNGNLLGRNSFEVRVCACPGRDRRTEE
ENFHKKGQSCPEPPPGSAKRALPSNTSSSPPQKKKPLDGEYFTLQIRGRERFEMFRELNEALELKDAQAG
KEPGESRAHSSHLKSKKGQSPSRHKKLMFKREGPDSD
>XP_059854544.1 cellular tumor antigen p53 [Delphinus delphis]
MEELQAELGVEPPLSQETFSDLWKLLPENNLLSSELSPAVDDLLLSPEDVANWLDERPDEAPQMPEPPAP
AAPTPAAPAPATSWPLSSFVPSQKTYPGSYGFRLGFLHSGTAKSVTCTYSPPLNKLFCQLAKTCPVQLLV
SSPPPPGTRVRAMAIYKKSEYMTEVVRRCPHHERCSDYSDGLAPPQHLIRVEGNLRAEYLDDRHTFRHSV
VVPYEPPEVGSDCTTIHYNFMCNSSCMGGMNRRPILTIITLEDSNGNLLGRNSFEVRVCACPGRDRRTEE
ENFRKKGQSCPELPTGSAKRALPTSTSSSPPQKKKPLDGEYFTLQIRGRERFEMFRELNEALELKDAQAG
KEPGESRAHSSHLKSKKGPSPSRHKKLMFKREGPDSD
>XP_058904949.1 cellular tumor antigen p53 [Kogia breviceps]
MEESQAELGVEPPLSQETFSDLWKLLPENNLLSSELSPAVDDLLLSPEDVANWLHERPDEAPQMPEPLAP
AAPTPAAPAPATSWPLSSCVPSQKTYPGSYGFHLRFLHSGTAKSVTCTYSPALNKLFCQLAKTCPVQLWV
SSPPPPGTRVRAMAIYKKSEYMTEVVRRCPHHERCSDYSDGLAPPQHLIRVEGNLRAEYLDDRNTFRHSV
VVPYEPPQVGSDCTTIHYNFMCNSSCMGGMNRRPILTIITLEDSNGKLLGRNSFEVRVCACPGRDRRTEE
ENFRKKGQSCPEPPPGSAKRALPTSTSSSPPQKKKPLDGEYFTLQIRGRERFEMFRELNEALELKDAQTG
KEPGESRPHSSHLKSKKGQSPSRHKKLMFKREGPDSD
