# Supplementary material for: Structural and mechanistic diversity in p53-mediated regulation of organismal longevity across taxonomical orders
Source: PLoS Comput Biol. 2025 May 2;21(5):e1012382. doi: 10.1371/journal.pcbi.1012382 (PMC12068700; doi:10.1371/journal.pcbi.1012382)
Supplement: S1 Protocol — The code is also accessible in the author’s GitHub repository. (ZIP) [file pcbi.1012382.s005.zip › RES_analysis_/sequences/perch-like.fasta]

>tr|A0A3Q3GRI3|A0A3Q3GRI3_9LABR Cellular tumor antigen p53 OS=Labrus bergylta OX=56723 PE=3 SV=1
MMEDAASSLDNISLSQTLPLSQGSFHQLWNVLTDGVAEDGVRGMDMLLMNEHELTGFDET
LFNLPEMSTKETVTPPASTVPVTSDYPGDFDFQLRFRKSGTAKSVTSTYSELLNKLYCQL
AKTNPIEILVSREPPAGAMIRATAVYKKTEHVAEVVRRCPHHQNEDRKDNPSAAENSSHL
IRVEGSERAQYFEDVNTKRQSVTVPYEAPQLGSEMSTVLLRFMCNSSCMGGMNRRPILTI
LTLETPEGHVLGRQCFEVRICACPGRDRKTEEENSTKMQNSTKETKKRKSVPSPDSTSTK
KPKSGSGTDEEDRECFVLHVRGRERYEMLKKINDGLELLDKEGKAKTKVCMKQEVPLPSS
GKRLLRKEERSDSD
>tr|A0A484CCM0|A0A484CCM0_PERFV Cellular tumor antigen p53 OS=Perca flavescens OX=8167 GN=EPR50_G00197220 PE=3 SV=1
MEEQGFDTLPLSQDSFKDLWDTVLTPSISTIPTANNGTEAWRPDGNMDMLLMDDHVLRGF
DENLFEFPPESCTKDGVTPPASTVPVTTDYPGEYGFQLRFQKSGTAKSVTSTYSEVLNKL
YCQLAKTSPVEVLVSKELPPGAVLRATAVYKKTEHVAEVVRRCPHHQNEDGAEHRSHLIR
VEGSQRAQYFEDPHTKRQSVTVPYEPPQLGSEITTILLSYMCNSSCMGGMNRRPILTILT
LETPEGLVLGRMCFEVRVCACPGRDRKTEEENSTKMQNGTKQTKKRKSAPAVPSPRAPDA
TSVKKSKSASSAEEEDKEVYALHVRGRERYEMLKKINDGLELLDKESKTKTKVSVKHEFA
LPSSGKRVLQRGERSDSD
>tr|A0A672G194|A0A672G194_SALFA Cellular tumor antigen p53 OS=Salarias fasciatus OX=181472 GN=tp53 PE=3 SV=1
MEASSLENLHLSQSLPLSQDSFQELWQSVITPSISTIPSVGQMDMLLDPAFDGNFFDMAM
ETPAYTSSSSTVPVTTDHAGEFGFQLRFQKSGTAKSVTSTYSEVLNKLYCQLAKTNPIEM
LVSREPPQGAVLRATAVYKKTEHVADVVRRCPHHQNEDTVEHRCHLIRVEGNQRAQYFED
VHTKRHSVTVPYEHPQLGSEMTTILLTFMCNSSCMGGMNRRPILTILTLETPEGLVLGRR
CFEVRVCACPGRDRKTEEENHAKSQNGTKQLKKRKSTPAPDTTSAKKTKSASSAEDEDRE
TFTLVVRGRERYETLKKINSGLELLDKETKTKPKVVKQEAPQPSSGKRHLHRGERSDSD
>tr|A0A673CZK1|A0A673CZK1_9TELE Cellular tumor antigen p53 OS=Sphaeramia orbicularis OX=375764 GN=tp53 PE=3 SV=1
MFSQSLVSQDTVMDDLQLSQDSFRELWESVVTPSISTIPTVNDVAPDSWRGDGNMGMLLI
PDHELAEGFDEKLFELTPELTSNEYVTPPACTVPVTTDHAGDYGFKLRFHKSGTAKSVTS
TYSETLNKLYCQLAKTSPIEVLVCAQPPQGAVLRAMAVYKKSEHVAEVVRRCPHHQNEDA
AEHRSHLVRVEGSQRAQYFEDSNTKRQSVTVPYEPPQLGSEITTILLSFMCNSSCMGGMN
RRPILTILTLETTEGVVLGRRCFEVRVCACPGRDRKTEEENHSKQETGAKRTKKRKTEPA
PDSTSLRKIRSASSAEEDDKEMFVLQVRGRERYEMLKKINDGLELLDKESKTKVKPKSEL
PTPCSGKRLLQRGERSDSE
>tr|A0A6A5F0Y3|A0A6A5F0Y3_PERFL Cellular tumor antigen p53 OS=Perca fluviatilis OX=8168 GN=PFLUV_G00165700 PE=3 SV=1
MEEQGFDTMPLSQDSFKDLWDTVLTPSISTIPTANNGTEAWRPDGNMDMLLIDDHVLRGF
DENLFEFAPEISTKDGVTPPASTVPVTTDYPGEYGFQLRFQKSGTAKSVTSTYSEVLNKL
YCQLAKTSPVEVLVSKELPPGAVLRATAVYKKTEHVAEVVRRCPHHQNEDCAEHRSHLIR
VEGSQRAQYFEDPHTKRQSVTVPYEPPQLGSEITTILLSYMCNSSCMGGMNRRPILTILT
LETPEGLVLGRMCFEVRVCACPGRDRKTEEENSTKMQNGTKQTKKRKSAPAVPSPRAPDA
TSVKKSKSASSAEEEDKEVYALHVRGRERYEMLKKINDGLELLDKESKTKTKVSVKHEFA
LPSSGKRVLQRGERSDSD
>tr|A0A6P7K8V8|A0A6P7K8V8_9TELE Cellular tumor antigen p53 OS=Parambassis ranga OX=210632 GN=LOC114450790 PE=3 SV=1
MDQQGFEGLQLSQDTFSALWESVQTPPISTIPNQVNESDTWRPEGDMMLFMNEQVLADGF
DENLFELPAEVSPKDGVTPPSSTVPVTTDYPGEYGFQLRFQKSGTAKSVTSTFSEILNKL
YCQLAKTTPIEVLVSKEPPQGSVLRATAVYKKTEHVADVVRRCPHHQNEDTAEHRSHLIR
VEGSQRAQYYEDLHTKRQSVTVPYEPPQPGSEMTTVLLSFMCNSSCMGGMNRRPILTILT
LESLEGLVLGRMCFEVRICACPGRDRKTEEDNKTPSGTKQTKKRKSAPTVTETSKKMKSS
SSADEEDKEVFVLHIKGKERFEMLKKINDGLELLDKEGKRSKVKLEAHPAPTTGKRLMQR
GSDSD
>tr|A0A8C9ZEG4|A0A8C9ZEG4_SANLU Cellular tumor antigen p53 OS=Sander lucioperca OX=283035 PE=3 SV=1
MEEQGFDSLSQNLPLSQDSFRELWETVLTPSISTIPTVNNGIPTVNNGTEAWKTDGHMEM
MVSFLLDIGQYSYNGNFNLNLFIYPPEISTKDGVTPPASTVPVTTDYPGEYGFQLRFQKS
GTAKSVTSTYSELLNKLYCQLAKTSPVEVLVSKELPPGAVLRATAVYKKTEHVAEVVRRC
PHHQNEDCAEHRSHLIRVEGSQRAQYFEDPHTKRQSVTVPYEPPQLGSEITTILLSYMCN
SSCMGGMNRRPILTILTLETPEGLVLGRMCFEVRVCACPGRDRKTEEENSTKMQNGTKQT
KKRKSAPAVPSPRAPDATSVKKSKSASSAEEEDKEVYALHVRGRERYEMLKKIHDGLELL
DKESKTKTKVSVKHEFALPSSGKRVLQRGERSDSD
>sp|O12946|P53_PLAFE Cellular tumor antigen p53 OS=Platichthys flesus OX=8260 GN=tp53 PE=2 SV=1
MMDEQGLDGMQILPGSQDSFSELWASVQTPSIATIAEEFDDHLGNLLQNGFDMNLFELPP
EMVAKDSVTPPSSTVPVVTDYPGEYGFQLRFQKSGTAKSVTSTFSELLKKLYCQLAKTSP
VEVLLSKEPPQGAVLRATAVYKKTEHVADVVRRCPHHQTEDTAEHRSHLIRLEGSQRALY
FEDPHTKRQSVTVPYEPPQLGSETTAILLSFMCNSSCMGGMNRRQILTILTLETPDGLVL
GRRCFEVRVCACPGRDRKTDEESSTKTPNGPKQTKKRKQAPSNSAPHTTTVMKSKSSSSA
EEEDKEVFTVLVKGRERYEIIKKINEAFEGAAEKEKAKNKVAVKQELPVPSSGKRLVQRG
ERSDSD
>UniRef100_UPI001C4B3AFC cellular tumor antigen p53 n=1 OS=Thunnus maccoyii TaxID=8240 RepID=UPI001C4B3AFC
MMEEQSVDNLSLSQNLPLSQDSFQQLWESVCTPSISTIPAVTPSMFTALTVNDAPHEGWK
TDDIMLMDDQVLHEGFDEKLFELAPEVSIKDGVTPPASTVPVTTDYPGEFGFQLRFQKSG
TAKSVTSTYSELLNKLYCQLAKTSPVEVLVSKEPPQGAILRATAVYKKTEHVADVVRRCP
HHQNEDSAEHRSHLIRVEGSQRALYFEDLHTKRQSVTVPYEPPQLGSEMTTILLSFMCNS
SCMGGMNRRPILTILTLETPEGLVLGRRCFEVRVCACPGRDRKTEEENSTKTQNGTKQTK
KRKSAPASDTTSVKKSKPASSAEEDDKEVFVLYVRGRERYEFLKRINDGQDLLEKENKTK
SSASVKQEVPLPSSGKRLLQRGERSDSD
>tr|A0A3Q1HGV2|A0A3Q1HGV2_9TELE Cellular tumor antigen p53 OS=Acanthochromis polyacanthus OX=80966 GN=TP53 PE=3 SV=1
MEGQSFDSLQLSQNLPLSQDSFQELWQSVVTAPIFISSQDEAQQWRGDENIELLNDQVLT
EGFDENLFELPAEMLPKDAVTPPASTVPVTTDYPGKYGFQLRFQKSGTAKSVTSTFSELL
NKLYCQLAKTSPIEVLVDREPPQGAILRATAVYKKTEHVADVVRRCPHHQNEDGAEHRSH
LIRVEGSQRAQYFEDVHTKRQSVTVPYEPPQLGSEITTILLSFMCNSSCMGGMNRRPILT
ILTLETPEGLVLGRRCFEVRVCACPGRDRKTEEENSTKVQNGTKQTKKRKSAPAPATASV
KKCKPASSAEEEEKEVYVLHVRGSERYEMLKKINDGLELLDKERKSKVSVKQELPLPSSG
KRLLQRGERSDSD
>UPI002DD90AFB status=active
MMEEHSVENMTLSQPMPLSQDSFQQLWESVCAPSISTIPTGNVNYASTDMLLLDEQELTN
RFDEHLLFELPSDMTAKDGVTPPGPTVPVTTDYPGEYGFQLRFQKSGTAKSVTSTYSELL
NKLYCQLAKTSLIEVLVGKEPPQGAILRATAVYKKTEHVAEVVRRCPHHQNEDVTDNRSH
LIRVEGSQRALYFEDPHTKRQSVTVPYEPPQLGSEMTTILLSFMCNSSCMGGMNRRPILT
ILTLETPEGLVLGRRCFEVRVCACPGRDRKTEEENSTKMQSGTKQTKKRKSAPAPDTHTT
VKKSKSASSAEEEDKDVFVLHVRGRERYEWLKKINDGLELLDKDNKNKSSTSTKHEVPLP
STGKRLLQRGERSDSD
>tr|F8RKR1|F8RKR1_EPICO Cellular tumor antigen p53 OS=Epinephelus coioides OX=94232 GN=p53 PE=2 SV=1
MEEQEFDSLPLSQSLPLSQVSFRELWETVVTPSISTIPTADGAWRTDGPMDMLLMNDQVL
AEGFDEDLFELPPEMSAKDGVTPPSSTVPVTTDYPGEYGFQLRFQKSGTAKSVTSTYSEL
LNKLYCQLAKTSPIEVLVRKDVPAGAIVRATAVYKKSEHVADVVRRCPHHQNEDTAEHRS
HLIRVEGSQRAQYFEDPHTKRQSVTVPYEPPQLGSEITTILLSFMCNSSCMGGMNRRPIL
TILTLETPDGLVLGRRCFEVRVCACPGRDRKTEEENSTKTQNGTKHTKKRKSAPAAAPAP
DTTSVKKSKPTSSAEEDDKDVFVLHVRGRERFEMLKKINDGLELLDKESKTKTKVSVKHE
LAVPSSGKRLPHRGERSDSD
>UPI001CF612C2 status=active
MMEEQSVDNLSLSQTLPLSQDSFQQLWESVCAPSLSTIPAVTPTILSALTVNDAPHEGWK
TDDIMLMDDQVLHEGFDEKLFELAPEVSTKDGVTPPASTVPVTTDYPGEFGFQLRFQKSG
TAKSVTSTYSELLNKLYCQLAKTSPVEVLVSKEPPQGAILRATAVYKKTEHVADVVRRCP
HHQNEDNAEHRSHLIRVEGSQRALYFEDLHTKRQSVTVPYEPPQLGSEMTTILLSFMCNS
SCMGGMNRRPILTILTLETPEGLVLGRRCFEVRVCACPGRDRKTEEENSTKTQNGTKQTK
KRKSAPASDTTSVKKSKPASSAEEDDKEVFVLYVRGRERYEFLKRINDGQDLLEKENKTK
SSASVKQEVPLPSSGKRLLQRGERSDSD
>tr|A0A3Q1JCZ8|A0A3Q1JCZ8_ANATE Cellular tumor antigen p53 OS=Anabas testudineus OX=64144 PE=3 SV=2
MMEGQDFDSLQLSQNLNLSQDSFRELWETVVTPSISTIPTATDTIIGEWKNDGQMDMLLI
NDQVLAEGFDENLFELPLETVPKDGVTPPSSTVPVTTDYPGEYGFQLRFQKSGTAKSVTS
TFSELLNKLYCQLAKTSPVEVLVSKKPPQGAVLRATAVYKKTEHVADVVRRCPHHQNEDS
AEHRSHLIRVEGNQRAQYFEDPHTQRQSVTVPYEPPQLGSEMTTILLSFMCNSSCMGGMN
RRPILTILTIETPEGEVLGRRCFEVRVCACPGRDRKTEEENSTKTQNGTKQTKKRKSAPV
PDTASVKKSKSASSAEEEDKDVFVLHVRGRDRFEMLKKINDGLELLDKENKTKSKASTKH
GVPVPCSGKRLLQRGDRSDSD
>tr|A0A671VUB9|A0A671VUB9_SPAAU Cellular tumor antigen p53 OS=Sparus aurata OX=8175 PE=3 SV=1
AGEMMMDQEHCLESLPLSQNSFRELWESVAAPLISTIPTVAEPSETWAVPGQMNMLLMNE
QILTDGFDENLFELPPEMSTKDGVTPPSSTVPVTTDYPGEYDFQLRFQISGTAKSVTSTY
SELLNKLYCQLAKTSPVEVVVSKEPPAGAVLRATAVYKKTEHVAEVVRRCPHHQNEDAAE
HRSHLIRVEGSQRAQYFEDQHTKRQSVTVPYEPPQLGSEITTILLSFMCNSSCMGGMNRR
PILTILTLETPEGVVLGRRCFEVRVCACPGRDRKTEEQNSAKTQNGTKQIKKRKSVPVPD
APSVKKSKSASSAEEEDKDVFVLHVRGRERYEMLKKINDGLELLDKESKSKTKTSVKHEV
PLPSSGKRLLQRGERSDSD
>tr|A0A3Q1AKW0|A0A3Q1AKW0_AMPOC Cellular tumor antigen p53 OS=Amphiprion ocellaris OX=80972 PE=3 SV=1
MEEQSFDSLQLSQNLPLSQDSFQELWQSLLNEQTLTEGFDENLFELPAETLTTDAVTPPA
STVPVTTDYPGKYGFQLRFQKSGTAKSVTSTFSELLNKLYCQLAKTSPIEVLVEKEPPQG
AILRATAVYKKTEHVADVVRRCPHHQNEDVAEHRSHLIRVEGNQRAQYFEDVHTKRQSVT
VPYEPPQLGSEITTILLSFMCNSSCMGGMNRRPILTILTLETPEGQVLGRRCFEVRVCAC
PGRDRKTEEENSTKMQNGTKQTKKRKSAPAAATASVKKSKPASSAEEEDKDIFFLQVRGS
ERYEMLKKINDGLELLDKESKKSKVSVKPEVPLPSSGKRLLQRGERSDSD
>tr|A0A4W6CU25|A0A4W6CU25_LATCA Cellular tumor antigen p53 OS=Lates calcarifer OX=8187 GN=tp53 PE=3 SV=1
MMEEQGLDSLQLSQGLAMSQDSFQQLWDTVATPSISTIPAAMTMDQETWRPDGQMDIMLI
NDHVLTDGFDENLFENLPPEMVTKDGVTPPASTVPVTTDYPGEYDFQLRFQKSGTAKSVT
STYSELLNKLYCQLAKTSPVEVLVSKEPPQGAVLRATAVYKKTEHVADVVRRCPHHQNED
AAEHRSHLIRVEGSQRAQYFEDPHTKRQSVTVPYEPPQLGSEMTTILLSFMCNSSCMGGM
NRRPILTILTLETTEGLVLGRRCFEVRVCACPGRDRKTEEDNRTKMQNGTKQTKKRKSNP
APDTTSVKKSKSASSAEEEDKDVFVLHVRGRERYEMLKKINDGLELLDKESKTKSKVKQE
VPVPSCGKRLLQRGERSDSD
>tr|A0A5J5CEU8|A0A5J5CEU8_9PERO Cellular tumor antigen p53 OS=Etheostoma spectabile OX=54343 GN=FQN60_007246 PE=3 SV=1
MEEHGFDNLRQNLPLSQDSFKELWDTFLDEHVLAQGFDENLFELPPEISTKDGVTPPAST
VPVTTDYPGEYGLQLRFQKSGTAKSVTSTYSELLNKLYCQLAKTSPVEVLVSKALPPGAV
LRATAVYKKTEHVAEVVRRCPHHQNEDCAEHRSHLIRVEGSQRAQYFEDPHTKRQSVTVP
YEPPQLGSEITTILLSYMCNSSCMGGMNRRPILTILTLETPEGLVLGRMCFEVRVCACPG
RDRKTEEENSTKMQNGTKQTKKRKSAPAVPSPRAPDTTSVKKSKSASSAEEEDKDVYVLH
VRSRERYEMLKKINDGLDLLEKESKTKTKVSVKHEFALPSSGKRVLQRGERSDSD
>tr|A0AA88NQU6|A0AA88NQU6_CHASR Cellular tumor antigen p53 OS=Channa striata OX=64152 GN=Q5P01_002660 PE=3 SV=1
MEEQGLNSLQLSQNLPLSQDSFLELWDSVVTPSISTIQPASDAPQETWRPDGQMYMMLMN
DDQVLADGFDENLFELAPESSTKDGVVPPSSTVPVTTDYPGEYNFQLRFQKSGTAKSVTS
TFSELLNKLYCQLAKTSPVEVLVGKEPPEGAVLRATAVYKKTEHVADVVRRCPHHQNNDT
AEHRSHLIRVEGSQRAQYFEDLHTKRQSVTVPYEPPQLGSEMTTILLSFMCNSSCMGGMN
RRPILTILTLETPEGQVLGRRCFEVRICACPGRDRKTEEENNAKSQNGTKQTKKRKSAPA
PDNTAVKKSKSASSAEEEDKELYTLQVRGRERYEMLKKINDGLELLDKEHSTRSKVSVKQ
QVPLPSCGKRLLHRGERSDSD
>tr|A0AAD9F682|A0AAD9F682_DISEL Cellular tumor antigen p53 OS=Dissostichus eleginoides OX=100907 GN=KUDE01_015075 PE=3 SV=1
MMMEEQSLDDLTLSQALQLSQDSFSELWNSVSAPPISTIPKVVNVPDDTWRTDGHMDMLL
LNDHSLTEVFDEAIFELPPPDMSTMDGVNPTSSTVPVTSDYPGEYGFQLQFQKTGTAKSV
TSTYSEQLNKLYCQLAKTTPVEVLLGKEIPLGAIIRATAVYKKTEHVAEVVRRCPHHQNE
DAADHRSHLIRVEGSQRAQYFEDPNTKRQSVTVPYELPQLGSEITTILLSFMCNSSCMGG
MNRRPILTILTLETAEGIVLGRRCFEVRICACPGRDRKTEEENSTKMQNGTKQTKKRKST
PAPAPDTSSVKRSRPTSSAEEEDKDVFVLHVRGRERYEMLKKINDGLELLDKDRKAKTRV
TVKQEFAVPSSGKRLLHRGEKSDSD
>tr|A0A8C4EKX1|A0A8C4EKX1_DICLA Cellular tumor antigen p53 OS=Dicentrarchus labrax OX=13489 PE=3 SV=2
MMEEQDFENLSLSQPLLSQSSFIELWDNIKLIPLISQLMNDQALAERFDENLFELPPEVP
SRDGVTPPASTVPVTSDYPGEYGFQLRFQKSGTAKSVTSTFSEQLNKLYCQLAKTSPVEV
LVSKELPADAVIRATAVYKKTEHVAEVVRRCPHHQNEDAAEHRSHLIRVEGSQRAQYFED
THTKRQSVTVPYEPPQLGSEMTTILLSFMCNSSCMGGMNRRPILTILTLETPEGLVLGRR
CFEVRVCACPGRDRKTEEANSDKMQNGTKQTKKRKSAPTPDTTSVKKSKSASSAEEEDKE
VFVLHVHGRENYEMLKKINDGLKLLTKESKTKTKVSVKQEFALPSSGKKLLQRGERSDSD
>tr|A0A3P8T0X9|A0A3P8T0X9_AMPPE Cellular tumor antigen p53 OS=Amphiprion percula OX=161767 PE=3 SV=1
MEEQSFDSLQLSQNLPLSQDSFQELWQSVITADILTISSPNVAQPWRGDEHIELLNEQTL
TEGFDENLFELPAETLTTDAVTPPASTVPVTTDYPGKYGFQLRFQKSGTAKSVTSTFSEL
LNKLYCQLAKTSPIEVLVEKEPPQGAILRATAVYKKTEHVADVVRRCPHHQNEDVAEHRS
HLIRVEGNQRAQYFEDVHTKRQSVTVPYEPPQLGSEITTILLSFMCNSSCMGGMNRRPIL
TILTLETPEGQVLGRRCFEVRVCACPGRDRKTEEENSTKMQNGTKQTKKRKSAPAAATAS
VKKSKPASSAEEEDKDVYVLHVRGSERYEMLKKINDGLELLDKESKKSKVSVKPEVPLPS
SGKRLLQRGERSDSD
