# Supplementary material for: Structural and mechanistic diversity in p53-mediated regulation of organismal longevity across taxonomical orders
Source: PLoS Comput Biol. 2025 May 2;21(5):e1012382. doi: 10.1371/journal.pcbi.1012382 (PMC12068700; doi:10.1371/journal.pcbi.1012382)
Supplement: S1 Protocol — The code is also accessible in the author’s GitHub repository. (ZIP) [file pcbi.1012382.s005.zip › RES_analysis_/sequences/cetacean.fasta]

>tr|A0A2U4C2U9|A0A2U4C2U9_TURTR Cellular tumor antigen p53 OS=Tursiops truncatus OX=9739 GN=TP53 PE=3 SV=1
MEELQAELGVEPPLSQETFSDLWKLLPENNLLSSELSPAVDDLLLSPEDVANWLDERPDE
APQMPEPPAPAAPTPAAPAPATSWPLSSFVPSQKTYPGSYGFRLGFLHSGTAKSVTCTYS
PPLNKLFCQLAKTCPVQLLVSSPPPPGTRVRAMAIYKKSEYMTEVVRRCPHHERCSDYSD
GLAPPQHLIRVEGNLRAEYLDDRHTFRHSVVVPYEPPEVGSDCTTIHYNFMCNSSCMGGM
NRRPILTIITLEDSNGNLLGRNSFEVRVCACPGRDRRTEEENFRKKGQSCPELPTGSAKR
ALPTSTSSSPPQKKKPLDGEYFTLQIRGRERFEMFRELNEALELKDAQAGKEPGESRAHS
SHLKSKKGPSPSRHKKLMFKREGPDSD
>tr|A0A340X8E6|A0A340X8E6_LIPVE Cellular tumor antigen p53 OS=Lipotes vexillifer OX=118797 GN=TP53 PE=3 SV=1
MEESQAELGVEPPLSQETFSDLWKLLPENNLLSSELSPAVDDLLLSPEDVANWLDEPAPA
PATSWPLSSFVPSQKTYPGSYGFRLGFLHSGTAKSVTCTYSPALNKLFCQLAKTCPVQLL
VSSPPPPGTRVRAMAIYKKSEYMTEVVRRCPHHERCSDYSDGLAPPQHLIRVEGNLRAEY
LDDRNTFRHSVVVPYEPPEVGSDCTTIHYNFMCNSSCMGGMNRRPILTIITLEDSNGNLL
GRNSFEVRVCACPGRDRRTEEENFHKKGQSCPELPPGSAKRALPTGTSSSPPQKKKPLDG
EYFTLQIRGRERFEMFRELNEALELKDAQAGKEPGESRAHSSHLKSKKGQSPSRHKKLMF
KREGPDSD
>tr|A0A455C1G1|A0A455C1G1_PHYMC Cellular tumor antigen p53 OS=Physeter macrocephalus OX=9755 GN=TP53 PE=3 SV=1
MEESQAELGVEPPLSQETFSDLWKLLPENNLLSSELSPAVDDLLLSPEDVANWLDERPDE
APQMPESPAPAAPAPAAPAPATSWPLSSFVPSQKTYPGSYEFRLGFLHSGTAKSVTCTYS
PALNKLFCQLAKTCPVQLWVSSPPPPGTRVRAMAIYKKSEYMTEVVRRCPHHERCSDYSD
GLAPPQHLIRVEGNLRAEYLDDRNTFRHSVVVPYEPPEVGSDCTTIHYNFMCNSSCMGGM
NRRPILTIITLEDSNGNLLGRNSFEVRVCACPGRDRRTEEENFRKKGQSCPEPPPGSAKR
ALPTSTSSSPPQKKKPLDGEYFTLQIRGRERFEMFRELNEALELKDAQAGKEPGESRAHS
SHLKSKKGQSPSRHKKLMFKREGPDSD
>tr|A0A4V5P9N3|A0A4V5P9N3_MONMO Cellular tumor antigen p53 OS=Monodon monoceros OX=40151 GN=TP53 PE=3 SV=1
MEESQAELGVEPPLSQETFSDLWKLLPENNLLSSELSPAVDDLLLSPEDVANWLDERPDE
APQMPEPPAPAAPTPAAPAPATSWPLSSFVPSQKTYPGSYGFHLGFLHSGTAKSVTCTYS
PALNKLFCQLAKTCPVQLWVSSPPPPGTRVRAMAIYKKSEYMTEVVRRCPHHERCSDYSD
GLAPPQHLIRVEGNLRAEYLDDRNTFRHSVVVPYEPPEVGSDCTTIHYNFMCNSSCMGGM
NRRPILTIITLEDSNGNLLGRNSFEVRVCACPGRDRRTEEENFHKKGQSCPELPTGSAKR
ALPTGTSSSPPQKKKPLDGEYFTLQIRGRERFEMFRELNEALELKDAQAGKEPGESRAHS
SHLKSKKGQSPSRHKKLMFKREGPDSD
>tr|A0A6A1Q3Q7|A0A6A1Q3Q7_BALPH Cellular tumor antigen p53 OS=Balaenoptera physalus OX=9770 GN=E2I00_019986 PE=3 SV=1
MEESQAELGVEPPLSQETFSDLWKLLPENNLLSSELSPAVDDLLLSPEDVANWLDERPDE
APQMPEPTAPAAPAPAAPAPATSWPLSSFVPSQKTYPGSYGFRLDFLRSGTAKSVTCTYS
PALNKLFCQLAKTCPVQLWVSSPPPPGTRVRAMAIYKKSEYMTEVVRRCPHHERCSDYSD
GLAPPQHLIRVEGNLRAEYLDDRHTFRHSVVVPYEPPEVGSDCTTIHYNFMCNSSCMGGM
NRRPILTIITLEDSSGNLLGRNSFEVRVCACPGRDRRTEEENFRKKGQSGPEPPPGSAKR
ALPTSTSSSPPQKKKPLDGEYFTLQIRGRERFEMFRELNEALELKDAQAGKEPGESRAHS
SHLKSKKGQSPSRHKKLMFKREGPDSD
>tr|A0A8C0DFA9|A0A8C0DFA9_BALMU Cellular tumor antigen p53 OS=Balaenoptera musculus OX=9771 GN=TP53 PE=3 SV=1
MEESQAELGVEPPLSQETFSDLWKLLPENNLLSSELSPAVDDLLLSPEDVANWLDERPDE
APQMPEPTAPAAPAPAAPAPATSWPLSSFVPSQKTYPGSYGFRLGFLHSGTAKSVTCTYS
PALNKLFCQLAKTCPVQLWVSSPPPPGTRVRAMAIYKKSEYMTEVVRRCPHHERCSDYSD
GLAPPQHLIRVEGNLRAEYLDDRNTFRHSVVVPYEPPEVGSDCTTIHYNFMCNSSCMGGM
NRRPILTIITLEDSGGNLLGRNSFEVRVCACPGRDRRTEEENFHKKGQSGPEPPPGSAKR
ALPTSTSSSPPQKKKPLDGEYFTLQIRGRERFEMFRELNEALELKDAQAGKEPGESRAHS
SHLKSKKGQSPSRHKKLMFKREGPDSD
>sp|Q8SPZ3|P53_DELLE Cellular tumor antigen p53 OS=Delphinapterus leucas OX=9749 GN=TP53 PE=2 SV=1
MEESQAELGVEPPLSQETFSDLWKLLPENNLLSSELSPAVDDLLLSPEDVANWLDERPDE
APQMPEPPAPAAPTPAAPAPATSWPLSSFVPSQKTYPGSYGFHLGFLHSGTAKSVTCTYS
PALNKLFCQLAKTCPVQLWVSSPPPPGTRVRAMAIYKKSEYMTEVVRRCPHHERCSDYSD
GLAPPQHLIRVEGNLRAEYLDDRNTFRHSVVVPYEPPEVGSDCTTIHYNFMCNSSCMGGM
NRRPILTIITLEDSNGNLLGRNSFEVRVCACPGRDRRTEEENFHKKGQSCPELPTGSAKR
ALPTGTSSSPPQKKKPLDGEYFTLQIRGRERFEMFRELNEALELKDAQAGKEPGESRAHS
SHLKSKKGQSPSRHKKLMFKREGPDSD
>UPI00293D9E1D status=active
MEELQAELGVEPPLSQETFSDLWKLLPENNLLSSELSPAVDDLLLSPEDVANWLDERPDE
APQMPEPPAPAAPTPAAPAPATSWPLSSFVPSQKTYPGSYGFRLGFLHSGTAKSVTCTYS
PPLNKLFCQLAKTCPVQLLVSSPPPPGTRVRAMAIYKKSEYMTEVVRRCPHHERCSDYSD
GLAPPQHLIRVEGNLRAEYLDDRNTFRHSVVVPYEPPEVGSDCTTIHYNFMCNSSCMGGM
NRRPILTIITLEDSNGNLLGRNSFEVRVCACPGRDRRTEEENFRKKGQSCPELPTGSAKR
ALPTSTSSSPPQKKKPLDGEYFTLQIRGRERFEMFRELNEALELKDAQAGKEPGESRAHS
SHLKSKKGPSPSRHKKLMFKREGPDSD
>UPI002A5A2F50 status=active
MEESQAELGVEPPLSQETFSDLWKLLPENNLLSSELSPAVDDLLLSPEDVANWLDERPDE
APQMPEPPALAAPAPAAPAPATSWPLSSFVPSQKTYPGSYGFRLGFLHSGTAKSVTCTYS
PALNKLFCQLAKTCPVQLWVSSPPPPGTRVRAMAIYKKSEYMTEVVRRCPHHERCSDYSD
GLAPPQHLIRVEGNLRAEYLDDRNTFRHSVVVPYEPPEVGSDCTTIHYNFMCNSSCMGGM
NRRPILTIITLEDSNGNLLGRNSFEVRVCACPGRDRRTEEENFRKKGQSGPEPPPGSAKR
ALPTSTSSSPPQKKKPLDGEYFTLQIRGRERFEMFRELNEALELKDAQAGKEPGESRAHS
SHLKSKKGQSPSRHKKLMFKREGPDSD
>tr|A0A383YUA7|A0A383YUA7_BALAS Cellular tumor antigen p53 OS=Balaenoptera acutorostrata scammoni OX=310752 GN=TP53 PE=3 SV=1
MEESQAELGVEPPLSQESFSDLWKLLPENNLLSSELSPAVDDLLLSPEDVANWLDERPDE
APQMPEPTAPAAPAPAAPAPATSWPLSSFVPSQKTYPGSYGFRLGFLHSGTAKSVTCTYS
PALNKLFCQLAKTCPVQLWVSSPPPPGTRVRAMAIYKKSEYMTEVVRRCPHHERCSDYSD
GLAPPQHLIRVEGNLRAEYLDDRHTFRHSVVVPYEPPEVGSDCTTIHYNFMCNSSCMGGM
NRRPILTIITLEDSSGNLLGRNSFEVRVCACPGRDRRTEEENFRKKGQSGPEPPPGSAKR
ALPTSTSSSPPQKKKPLDGEYFTLQIRGRERFEMFRELNEALELKDAQAGRELGESRAHS
SHLKSKKGQSPSRHKKLMFKREGPDSD
>XP_065753055.1 cellular tumor antigen p53 isoform X1 [Phocoena phocoena]
MEESQAELGVEPPLSQETFSDLWKLLPENNLLSSELSPAVDDLLLSPEDVANWLDERPDEAPQMPEPPAP
AAPTPAAPAPATSWPLSSFVPSQKTYPGSYGFHLGFLHSGTAKSVTCTYSPALNKLFCQLAKTCPVQLWV
SSPPPPGTRVRAMAIYKKSEYMTEVVRRCPHHERCSDYSDGLAPPQHLIRVEGNLRAEYLDDRNTFRHSV
VVPYEPPEVGSDCTTIHYNFMCNSSCMGGMNRRPILTIITLEDSNGNLLGRNSFEVRVCACPGRDRRTEE
ENFHKKGQSCPELPTGSAKRALPTGTSSSPPQKKKPLDGEYFTLQIRGRERFEMLRELNEALELKDAQAG
KEPGESRAHSSHLKSKKGQSPSRHKKLMFKREGPDSD
>XP_059988824.1 cellular tumor antigen p53 isoform X2 [Lagenorhynchus albirostris]
MEESQAELGVEPPLSQETFSDLWKLLPENNLLSSELSPAVDDLLLSPEDVANWLDERPDEAPQMPEPPAP
AAPTPAAPAPATSWPLSSFVPSQKTYPGSYGFRLGFLHSGTAKSVTCTYSPPLNKLFCQLAKTCPVQLWV
SSPPPPGTRVRAMAIYKKSEYMTEVVRRCPHHERCSDYSDGLAPPQHLIRVEGNLRAEYLDDRNTFRHSV
VVPYEPPEVGSDCTTIHYNFMCNSSCMGGMNRRPILTIITLEDSNGNLLGRNSFEVRVCACPGRDRRTEE
ENFRKKGQSCPELPTGSAKRALPTGTSSSPPQKKKPLDGEYFTLQIRGRERFEMFRELNEALELKDAQAG
KEPGESRAHSSHLKSKKGPSPSRHKKLMFKREGPDSD
>XP_059937197.1 cellular tumor antigen p53 [Mesoplodon densirostris]
MEESQAELSVEPPLSQETFSDLWKLLPENNLLSSELSPAVDDLLLSPEDVANWLDERPDEAPQMPEPPAP
AAPAPAAPAPATSWPLSSFVPSQKTYPGSYGFHLGFLRSGTAKSVTCTYSPALNKLFCQLAKTCPVQLWV
SSPPPPGTRVRAMAIYKKSEYMTEVVRRCPHHERCSDYSDGLAPPQHLIRVEGNLRAEYLDDRNTFRHSV
VVPYEPPEVGSDCTTIHYNFMCNSSCMGGMNRRPILTIITLEDSNGNLLGRNSFEVRVCACPGRDRRTEE
ENFHKKGQSCPEPPPGSAKRALPSNTSSSPPQKKKPLDGEYFTLQIRGRERFEMFRELNEALELKDAQAG
KEPGESRAHSSHLKSKKGQSPSRHKKLMFKREGPDSD
>XP_059854544.1 cellular tumor antigen p53 [Delphinus delphis]
MEELQAELGVEPPLSQETFSDLWKLLPENNLLSSELSPAVDDLLLSPEDVANWLDERPDEAPQMPEPPAP
AAPTPAAPAPATSWPLSSFVPSQKTYPGSYGFRLGFLHSGTAKSVTCTYSPPLNKLFCQLAKTCPVQLLV
SSPPPPGTRVRAMAIYKKSEYMTEVVRRCPHHERCSDYSDGLAPPQHLIRVEGNLRAEYLDDRHTFRHSV
VVPYEPPEVGSDCTTIHYNFMCNSSCMGGMNRRPILTIITLEDSNGNLLGRNSFEVRVCACPGRDRRTEE
ENFRKKGQSCPELPTGSAKRALPTSTSSSPPQKKKPLDGEYFTLQIRGRERFEMFRELNEALELKDAQAG
KEPGESRAHSSHLKSKKGPSPSRHKKLMFKREGPDSD
>XP_058904949.1 cellular tumor antigen p53 [Kogia breviceps]
MEESQAELGVEPPLSQETFSDLWKLLPENNLLSSELSPAVDDLLLSPEDVANWLHERPDEAPQMPEPLAP
AAPTPAAPAPATSWPLSSCVPSQKTYPGSYGFHLRFLHSGTAKSVTCTYSPALNKLFCQLAKTCPVQLWV
SSPPPPGTRVRAMAIYKKSEYMTEVVRRCPHHERCSDYSDGLAPPQHLIRVEGNLRAEYLDDRNTFRHSV
VVPYEPPQVGSDCTTIHYNFMCNSSCMGGMNRRPILTIITLEDSNGKLLGRNSFEVRVCACPGRDRRTEE
ENFRKKGQSCPEPPPGSAKRALPTSTSSSPPQKKKPLDGEYFTLQIRGRERFEMFRELNEALELKDAQTG
KEPGESRPHSSHLKSKKGQSPSRHKKLMFKREGPDSD
